# Supplementary material for: Genome-wide scan reveals genetic divergence and diverse adaptive selection in Chinese local cattle
Source: BMC Genomics. 2019 Jun 14;20:494. doi: 10.1186/s12864-019-5822-y (PMC6570941; doi:10.1186/s12864-019-5822-y)
Supplement: Supplementary file 1 — Table S1. The full names, associated abbreviation for each breeds and additional information on the locations of the sampling areas for eight populations. (XLSX 12 kb) [file 12864_2019_5822_MOESM1_ESM.xlsx]

## Sheet: Sheet1
Breeds	Code	Size	Unrelated	Provine	City	Latitude	Longitude	Altitude	MAF	O(HET)	Ne（13 generations ago）
Yanhuang	YHC	21	21	Jiling	Yanbian	N42°53′19.55″	E129°30′7.62″	447-500	0.26	0.35	118
Menggu	MGC	21	17	Inner Mongolia	Xilingele	N43°55′51.66″	E116°02′27.35″	911-982	0.26	0.33	92
Caidamu	CDM	25	17	Qinhai	Dulan	N36°18′14.09″	E98°05′40.51″	2143-2250	0.26	0.35	85
Pingwu	PWC	23	20	Sichuan	Pingwu	N32°24′39.57″	E104°31′35.43″	1021-1900	0.26	0.35	103
Liangshan	LSC	22	22	Sichuan	Liangshan	N27°53′5.93″	E102°15′57.57″	1857-1964	0.25	0.34	130
Zhaotong	ZTC	23	23	Yunnan	Zhaotong	N27°20′29.48″	E103°42′53.04″	1143-1964	0.26	0.34	132
Wenshan	WSC	21	21	Yunnan	Wenshan	N23°23′54.44″	E104°04′49.19″	929-1089	0.21	0.28	120
Nandan	NDC	23	22	Guangxi	Dahua	N23°44′20.76″	E107°59′38.88″	460-819	0.16	0.22	130
Total		179	163
