# Supplementary material for: Genome-wide scan reveals genetic divergence and diverse adaptive selection in Chinese local cattle
Source: BMC Genomics. 2019 Jun 14;20:494. doi: 10.1186/s12864-019-5822-y (PMC6570941; doi:10.1186/s12864-019-5822-y)
Supplement: Supplementary file 3 — Table S3. Candidate selective signature and genes under positive Selection using iHS approach for eight populations including YHC, MGC, CDM, PWC, LSC, ZTC, WSC and NDC. (XLSX 83 kb) [file 12864_2019_5822_MOESM3_ESM.xlsx]

## Sheet: Sheet1
CHR	Start	End	Count	PS-Region	Gene	Population
chr1	900001	1000001	1	chr1:900001-1000001	ATP5O	ZTC
chr1	1700001	1800001	1	chr1:1700001-1800001	OLIG1	MGC
chr1	1900001	2000001	1	chr1:1900001-2000001	NOT_FOUND	MGC
chr1	4300001	4400001	1	chr1:4300001-4400001	NOT_FOUND	YHC
chr1	6400001	6500001	2	chr1:6400001-6500001	CCT8,USP16	PWC,WSC
chr1	11500001	12300001	18	chr1:11500001-12300001	NOT_FOUND	PWC,WSC,NDC,PWC,WSC,NDC,NDC,PWC,WSC,NDC,PWC,WSC,NDC,PWC,WSC,NDC,YHC,WSC
chr1	12600001	12800001	3	chr1:12600001-12800001	NOT_FOUND	YHC,NDC,YHC
chr1	13000001	13200001	2	chr1:13000001-13200001	NOT_FOUND	PWC,YHC
chr1	16500001	16600001	1	chr1:16500001-16600001	NOT_FOUND	WSC
chr1	16800001	16900001	1	chr1:16800001-16900001	NOT_FOUND	MGC
chr1	19600001	19700001	1	chr1:19600001-19700001	NOT_FOUND	CDM
chr1	22500001	22600001	2	chr1:22500001-22600001	NOT_FOUND	MGC,CDM
chr1	22800001	22900001	1	chr1:22800001-22900001	NOT_FOUND	YHC
chr1	26100001	26300001	2	chr1:26100001-26300001	ROBO1	ZTC,LSC
chr1	30000001	30100001	1	chr1:30000001-30100001	NOT_FOUND	CDM
chr1	30200001	30300001	1	chr1:30200001-30300001	NOT_FOUND	YHC
chr1	31700001	31900001	2	chr1:31700001-31900001	NOT_FOUND	MGC,YHC
chr1	34400001	34500001	1	chr1:34400001-34500001	NOT_FOUND	ZTC
chr1	41600001	42100001	6	chr1:41600001-42100001	ARL6,GABRR3,MINA	MGC,PWC,PWC,PWC,NDC,NDC
chr1	42200001	42300001	1	chr1:42200001-42300001	NOT_FOUND	NDC
chr1	43600001	43700001	1	chr1:43600001-43700001	COL8A1	PWC
chr1	50500001	50600001	1	chr1:50500001-50600001	ALCAM	PWC
chr1	50800001	50900001	1	chr1:50800001-50900001	CBLB	WSC
chr1	51300001	51400001	1	chr1:51300001-51400001	NOT_FOUND	WSC
chr1	51800001	51900001	1	chr1:51800001-51900001	NOT_FOUND	NDC
chr1	52200001	52300001	1	chr1:52200001-52300001	NOT_FOUND	NDC
chr1	52400001	52900001	5	chr1:52400001-52900001	BBX	NDC,NDC,NDC,NDC,NDC
chr1	54100001	54200001	1	chr1:54100001-54200001	NOT_FOUND	NDC
chr1	56500001	56700001	2	chr1:56500001-56700001	NOT_FOUND	NDC,MGC
chr1	57000001	57100001	1	chr1:57000001-57100001	PHLDB2	YHC
chr1	74600001	74700001	1	chr1:74600001-74700001	NOT_FOUND	MGC
chr1	77000001	77100001	1	chr1:77000001-77100001	NOT_FOUND	YHC
chr1	80600001	80700001	1	chr1:80600001-80700001	MASP1,RTP1	YHC
chr1	82100001	82400001	3	chr1:82100001-82400001	IGF2BP2,MAP3K13,SENP2,TMEM41A	LSC,LSC,LSC
chr1	84400001	85000001	9	chr1:84400001-85000001	B3GNT5,DCUN1D1,LAMP3,MCCC1	CDM,CDM,YHC,CDM,CDM,YHC,MGC,CDM,CDM
chr1	85100001	85300001	2	chr1:85100001-85300001	NOT_FOUND	CDM,CDM
chr1	87400001	87500001	1	chr1:87400001-87500001	NOT_FOUND	NDC
chr1	89300001	89400001	1	chr1:89300001-89400001	NOT_FOUND	YHC
chr1	89500001	89600001	1	chr1:89500001-89600001	NOT_FOUND	MGC
chr1	94000001	94100001	1	chr1:94000001-94100001	NLGN1	ZTC
chr1	94300001	94500001	2	chr1:94300001-94500001	NLGN1	WSC,WSC
chr1	95300001	95400001	1	chr1:95300001-95400001	NOT_FOUND	PWC
chr1	95700001	95800001	1	chr1:95700001-95800001	GHSR	PWC
chr1	95900001	96000001	1	chr1:95900001-96000001	FNDC3B	WSC
chr1	96100001	96200001	1	chr1:96100001-96200001	FNDC3B	LSC
chr1	96900001	97000001	2	chr1:96900001-97000001	NOT_FOUND	YHC,MGC
chr1	99700001	99800001	1	chr1:99700001-99800001	NOT_FOUND	NDC
chr1	100600001	100700001	1	chr1:100600001-100700001	NOT_FOUND	CDM
chr1	101400001	101600001	3	chr1:101400001-101600001	NOT_FOUND	CDM,LSC,CDM
chr1	102800001	103000001	2	chr1:102800001-103000001	NOT_FOUND	NDC,NDC
chr1	103100001	103200001	1	chr1:103100001-103200001	SI	NDC
chr1	103600001	103800001	2	chr1:103600001-103800001	NOT_FOUND	WSC,WSC
chr1	104000001	104100001	3	chr1:104000001-104100001	NOT_FOUND	WSC,ZTC,NDC
chr1	104800001	104900001	1	chr1:104800001-104900001	NOT_FOUND	NDC
chr1	105100001	105200001	1	chr1:105100001-105200001	NOT_FOUND	LSC
chr1	106400001	106500001	1	chr1:106400001-106500001	NOT_FOUND	NDC
chr1	108500001	108600001	1	chr1:108500001-108600001	NOT_FOUND	NDC
chr1	108700001	108800001	1	chr1:108700001-108800001	NOT_FOUND	YHC
chr1	108900001	109000001	1	chr1:108900001-109000001	NOT_FOUND	YHC
chr1	109400001	109500001	2	chr1:109400001-109500001	NOT_FOUND	WSC,NDC
chr1	112100001	112300001	2	chr1:112100001-112300001	KCNAB1	YHC,MGC
chr1	114200001	114300001	1	chr1:114200001-114300001	ARHGEF26,DHX36	NDC
chr1	114900001	115000001	1	chr1:114900001-115000001	NOT_FOUND	PWC
chr1	121900001	122000001	1	chr1:121900001-122000001	NOT_FOUND	NDC
chr1	123900001	124000001	1	chr1:123900001-124000001	NOT_FOUND	WSC
chr1	129600001	129700001	1	chr1:129600001-129700001	CLSTN2	NDC
chr1	130400001	130500001	1	chr1:130400001-130500001	NOT_FOUND	MGC
chr1	139200001	139700001	6	chr1:139200001-139700001	MIR2288	MGC,MGC,MGC,YHC,MGC,MGC
chr1	139800001	139900001	1	chr1:139800001-139900001	MRPL3	MGC
chr1	140300001	140600001	3	chr1:140300001-140600001	ATP2C1	LSC,LSC,YHC
chr1	140700001	141000001	3	chr1:140700001-141000001	BRWD1,HMGN1,LCA5L,LOC534913,PSMG1,WRB	LSC,LSC,LSC
chr1	146700001	146800001	1	chr1:146700001-146800001	AGPAT3,TRAPPC10	WSC
chr1	148100001	148200001	1	chr1:148100001-148200001	NOT_FOUND	NDC
chr1	150200001	150300001	2	chr1:150200001-150300001	NOT_FOUND	YHC,CDM
chr1	153200001	153300001	1	chr1:153200001-153300001	PIK3R4	YHC
chr1	154000001	154200001	2	chr1:154000001-154200001	CAPN7,EAF1,METTL6,SH3BP5	ZTC,CDM
chr1	155400001	155500001	1	chr1:155400001-155500001	DAZL	CDM
chr1	155700001	155800001	1	chr1:155700001-155800001	PLCL2	CDM
chr1	157100001	157700001	6	chr1:157100001-157700001	SATB1	CDM,CDM,CDM,CDM,CDM,CDM
chr1	157800001	158000001	2	chr1:157800001-158000001	NOT_FOUND	CDM,CDM
chr2	1800001	2000001	2	chr2:1800001-2000001	FAM168B,PLEKHB2	LSC,YHC
chr2	3600001	3700001	1	chr2:3600001-3700001	NOT_FOUND	ZTC
chr2	4100001	4200001	1	chr2:4100001-4200001	HS6ST1	NDC
chr2	4400001	4500001	1	chr2:4400001-4500001	NOT_FOUND	NDC
chr2	4800001	5000001	2	chr2:4800001-5000001	GPR17,LIMS2	YHC,YHC
chr2	5200001	5600001	4	chr2:5200001-5600001	BIN1,ERCC3,MIR2350,NAB1	YHC,YHC,YHC,YHC
chr2	5700001	6000001	3	chr2:5700001-6000001	INPP1	YHC,YHC,YHC
chr2	6100001	6300001	2	chr2:6100001-6300001	C2H2orf88,MSTN	YHC,YHC
chr2	6500001	6600001	1	chr2:6500001-6600001	ORMDL1,OSGEPL1,PMS1	YHC
chr2	6700001	7500001	9	chr2:6700001-7500001	COL3A1,MIR2917,SLC40A1,WDR75	YHC,YHC,YHC,YHC,YHC,YHC,YHC,YHC,PWC
chr2	9400001	9600001	2	chr2:9400001-9600001	FAM171B,ZSWIM2	YHC,YHC
chr2	14400001	14900001	7	chr2:14400001-14900001	PDE1A,PPP1R1C,SSFA2	ZTC,ZTC,NDC,ZTC,NDC,ZTC,ZTC
chr2	25900001	26000001	1	chr2:25900001-26000001	NOT_FOUND	MGC
chr2	27100001	27200001	1	chr2:27100001-27200001	ABCB11,DHRS9	LSC
chr2	34400001	34500001	1	chr2:34400001-34500001	DPP4,GCG	YHC
chr2	37300001	37500001	2	chr2:37300001-37500001	NOT_FOUND	MGC,MGC
chr2	37600001	37800001	2	chr2:37600001-37800001	DAPL1	YHC,LSC
chr2	38200001	38500001	6	chr2:38200001-38500001	UPP2	YHC,PWC,YHC,YHC,LSC,PWC
chr2	38800001	38900001	1	chr2:38800001-38900001	GALNT5	ZTC
chr2	39200001	39300001	1	chr2:39200001-39300001	ACVR1	YHC
chr2	41300001	41400001	1	chr2:41300001-41400001	KCNJ3	MGC
chr2	47300001	47500001	2	chr2:47300001-47500001	KIF5C,MIR2354	MGC,MGC
chr2	61000001	61100001	1	chr2:61000001-61100001	NOT_FOUND	ZTC
chr2	61800001	61900001	2	chr2:61800001-61900001	LCT,MCM6	LSC,WSC
chr2	62300001	62400001	1	chr2:62300001-62400001	NOT_FOUND	LSC
chr2	62800001	62900001	2	chr2:62800001-62900001	TMEM163	MGC,LSC
chr2	64300001	64500001	2	chr2:64300001-64500001	NOT_FOUND	YHC,YHC
chr2	68200001	68300001	1	chr2:68200001-68300001	NOT_FOUND	NDC
chr2	70100001	70200001	1	chr2:70100001-70200001	NOT_FOUND	MGC
chr2	70600001	70700001	1	chr2:70600001-70700001	NOT_FOUND	MGC
chr2	70900001	71000001	1	chr2:70900001-71000001	NOT_FOUND	MGC
chr2	71100001	71200001	1	chr2:71100001-71200001	NOT_FOUND	MGC
chr2	71900001	72000001	1	chr2:71900001-72000001	PTPN4	CDM
chr2	72400001	72600001	2	chr2:72400001-72600001	CCT6A,INHBB,RALB	MGC,MGC
chr2	74400001	74600001	3	chr2:74400001-74600001	NOT_FOUND	CDM,MGC,CDM
chr2	77300001	77600001	4	chr2:77300001-77600001	NOT_FOUND	WSC,WSC,NDC,WSC
chr2	77700001	77800001	1	chr2:77700001-77800001	NOT_FOUND	MGC
chr2	83300001	83400001	1	chr2:83300001-83400001	NOT_FOUND	PWC
chr2	88500001	88600001	1	chr2:88500001-88600001	NOT_FOUND	YHC
chr2	90500001	90600001	1	chr2:90500001-90600001	ALS2CR11,TMEM237	ZTC
chr2	91000001	91100001	1	chr2:91000001-91100001	KIAA2012	YHC
chr2	91700001	91800001	2	chr2:91700001-91800001	CARF,NBEAL1	YHC,MGC
chr2	91900001	92200001	7	chr2:91900001-92200001	ABI2,CYP20A1	MGC,YHC,MGC,CDM,ZTC,CDM,ZTC
chr2	93400001	93700001	3	chr2:93400001-93700001	NOT_FOUND	PWC,PWC,PWC
chr2	93800001	93900001	1	chr2:93800001-93900001	NOT_FOUND	WSC
chr2	101000001	101100001	2	chr2:101000001-101100001	NOT_FOUND	LSC,PWC
chr2	101600001	101700001	1	chr2:101600001-101700001	NOT_FOUND	YHC
chr2	115800001	115900001	1	chr2:115800001-115900001	RHBDD1	WSC
chr2	116500001	116600001	1	chr2:116500001-116600001	AGFG1	MGC
chr2	118200001	118500001	5	chr2:118200001-118500001	MIR2284M	YHC,MGC,CDM,YHC,CDM
chr2	120300001	120400001	1	chr2:120300001-120400001	COPS7B,NPPC,PDE6D	CDM
chr2	122600001	122700001	1	chr2:122600001-122700001	HCRTR1,PEF1	YHC
chr2	125700001	125800001	2	chr2:125700001-125800001	ATPIF1,SESN2	PWC,ZTC
chr2	126000001	126100001	1	chr2:126000001-126100001	RPA2,SMPDL3B	ZTC
chr2	126200001	126300001	2	chr2:126200001-126300001	FAM76A,FGR,IFI6	PWC,WSC
chr2	126400001	127100001	14	chr2:126400001-127100001	ARID1A,CD164L2,FAM46B,GPATCH3,GPN2,KDF1,MAP3K6,NUDC,PIGV,SFN,SLC9A1,TMEM222,WASF2,WDTC1	ZTC,PWC,ZTC,PWC,LSC,PWC,WSC,ZTC,LSC,ZTC,PWC,ZTC,LSC,PWC
chr2	131300001	131400001	1	chr2:131300001-131400001	CDC42	CDM
chr3	2100001	2200001	1	chr3:2100001-2200001	POGK,TADA1	ZTC
chr3	9200001	9300001	2	chr3:9200001-9300001	SLAMF6	YHC,MGC
chr3	11000001	11100001	1	chr3:11000001-11100001	NOT_FOUND	MGC
chr3	12700001	12800001	1	chr3:12700001-12800001	NOT_FOUND	LSC
chr3	13500001	13700001	2	chr3:13500001-13700001	NOT_FOUND	LSC,LSC
chr3	18300001	18500001	2	chr3:18300001-18500001	CRNN	YHC,YHC
chr3	20600001	20700001	1	chr3:20600001-20700001	OTUD7B,VPS45	WSC
chr3	22400001	22600001	2	chr3:22400001-22600001	CHD1L,FMO5	PWC,LSC
chr3	22700001	22800001	3	chr3:22700001-22800001	NOT_FOUND	YHC,MGC,PWC
chr3	25800001	25900001	1	chr3:25800001-25900001	MAN1A2	ZTC
chr3	26000001	26100001	1	chr3:26000001-26100001	NOT_FOUND	NDC
chr3	28700001	28800001	1	chr3:28700001-28800001	AMPD1,CSDE1,NRAS	MGC
chr3	31000001	31100001	1	chr3:31000001-31100001	CTTNBP2NL	PWC
chr3	40300001	40400001	1	chr3:40300001-40400001	NOT_FOUND	CDM
chr3	40600001	40700001	1	chr3:40600001-40700001	COL11A1	NDC
chr3	43500001	43600001	1	chr3:43500001-43600001	AGL	PWC
chr3	45900001	46100001	2	chr3:45900001-46100001	DPYD	WSC,LSC
chr3	46400001	46500001	1	chr3:46400001-46500001	DPYD	WSC
chr3	46600001	46700001	1	chr3:46600001-46700001	NOT_FOUND	LSC
chr3	48000001	48100001	1	chr3:48000001-48100001	NOT_FOUND	LSC
chr3	50600001	50700001	1	chr3:50600001-50700001	FAM69A	WSC
chr3	52500001	52600001	2	chr3:52500001-52600001	MIR2285B-2,ZNF644	WSC,NDC
chr3	54300001	54400001	1	chr3:54300001-54400001	LOC512486	ZTC
chr3	60100001	60200001	1	chr3:60100001-60200001	PRKACB	MGC
chr3	60900001	61000001	2	chr3:60900001-61000001	NOT_FOUND	ZTC,NDC
chr3	61600001	61700001	1	chr3:61600001-61700001	NOT_FOUND	LSC
chr3	63200001	63300001	1	chr3:63200001-63300001	ADGRL2	YHC
chr3	63800001	64000001	2	chr3:63800001-64000001	NOT_FOUND	WSC,WSC
chr3	64100001	64600001	9	chr3:64100001-64600001	NOT_FOUND	WSC,WSC,LSC,WSC,LSC,PWC,WSC,NDC,NDC
chr3	64700001	64800001	1	chr3:64700001-64800001	NOT_FOUND	NDC
chr3	65100001	65300001	2	chr3:65100001-65300001	NOT_FOUND	NDC,NDC
chr3	66700001	66800001	1	chr3:66700001-66800001	GIPC2	NDC
chr3	68100001	68200001	1	chr3:68100001-68200001	NOT_FOUND	WSC
chr3	74100001	74300001	2	chr3:74100001-74300001	NEGR1	CDM,WSC
chr3	74500001	74800001	3	chr3:74500001-74800001	PTGER3	WSC,WSC,WSC
chr3	74900001	75100001	2	chr3:74900001-75100001	CTH	WSC,WSC
chr3	75300001	75900001	11	chr3:75300001-75900001	LRRC40,LRRC7	LSC,WSC,LSC,PWC,WSC,LSC,PWC,LSC,PWC,PWC,PWC
chr3	76000001	76500001	5	chr3:76000001-76500001	NOT_FOUND	PWC,PWC,PWC,PWC,PWC
chr3	80900001	81000001	1	chr3:80900001-81000001	JAK1	WSC
chr3	83300001	83400001	1	chr3:83300001-83400001	ATG4C	MGC
chr3	89500001	89600001	1	chr3:89500001-89600001	NOT_FOUND	NDC
chr3	91700001	92000001	4	chr3:91700001-92000001	BSND,DHCR24,TMEM61	WSC,WSC,WSC,NDC
chr3	92500001	92600001	1	chr3:92500001-92600001	MRPL37,SSBP3	WSC
chr3	94200001	94300001	1	chr3:94200001-94300001	NOT_FOUND	MGC
chr3	97000001	97100001	1	chr3:97000001-97100001	NOT_FOUND	NDC
chr3	97200001	97400001	2	chr3:97200001-97400001	NOT_FOUND	NDC,NDC
chr3	98500001	99100001	8	chr3:98500001-99100001	SKINT1,SLC5A9,SPATA6	LSC,LSC,LSC,LSC,WSC,LSC,LSC,WSC
chr3	99200001	99300001	2	chr3:99200001-99300001	NOT_FOUND	WSC,ZTC
chr3	99600001	99800001	2	chr3:99600001-99800001	GSR,PDZK1IP1,TAL1	YHC,YHC
chr3	99900001	100300001	5	chr3:99900001-100300001	CYP4A22,CYP4B1,DMBX1,KNCN,MKNK1,MOB3C	MGC,YHC,MGC,YHC,YHC
chr3	109400001	109500001	2	chr3:109400001-109500001	GRIK3	YHC,CDM
chr3	113200001	113300001	1	chr3:113200001-113300001	NGEF	MGC
chr3	113500001	113600001	1	chr3:113500001-113600001	ATG16L1,INPP5D	ZTC
chr3	117600001	117700001	2	chr3:117600001-117700001	MLPH,PRLH	LSC,WSC
chr3	117900001	118000001	1	chr3:117900001-118000001	MIR2902,RAMP1,UBE2F	WSC
chr3	120200001	120300001	1	chr3:120200001-120300001	NOT_FOUND	WSC
chr4	2300001	2400001	1	chr4:2300001-2400001	NOT_FOUND	YHC
chr4	3700001	3900001	2	chr4:3700001-3900001	NOT_FOUND	MGC,MGC
chr4	4500001	4800001	7	chr4:4500001-4800001	NOT_FOUND	WSC,NDC,PWC,WSC,MGC,PWC,WSC
chr4	5100001	5200001	1	chr4:5100001-5200001	GRB10	WSC
chr4	7000001	7100001	1	chr4:7000001-7100001	NOT_FOUND	ZTC
chr4	9700001	9800001	1	chr4:9700001-9800001	CDK6,LOC524650,PEX1,RBM48	MGC
chr4	12100001	12200001	1	chr4:12100001-12200001	PPP1R9A	MGC
chr4	12400001	12500001	1	chr4:12400001-12500001	PON1,PON2,PON3	YHC
chr4	20500001	20600001	1	chr4:20500001-20600001	NOT_FOUND	YHC
chr4	26200001	26300001	1	chr4:26200001-26300001	NOT_FOUND	NDC
chr4	26400001	26500001	1	chr4:26400001-26500001	NOT_FOUND	WSC
chr4	28700001	28800001	2	chr4:28700001-28800001	NOT_FOUND	WSC,NDC
chr4	29000001	29100001	2	chr4:29000001-29100001	NOT_FOUND	MGC,NDC
chr4	31800001	31900001	1	chr4:31800001-31900001	NOT_FOUND	ZTC
chr4	39200001	39300001	1	chr4:39200001-39300001	NOT_FOUND	NDC
chr4	41100001	41200001	1	chr4:41100001-41200001	GNAI1	NDC
chr4	42600001	43500001	25	chr4:42600001-43500001	NOT_FOUND	LSC,PWC,ZTC,WSC,ZTC,LSC,WSC,ZTC,WSC,ZTC,PWC,WSC,PWC,WSC,ZTC,PWC,ZTC,LSC,PWC,WSC,ZTC,LSC,PWC,WSC,ZTC
chr4	43600001	43700001	1	chr4:43600001-43700001	PHTF2,TMEM60	PWC
chr4	43800001	43900001	1	chr4:43800001-43900001	PTPN12	LSC
chr4	44100001	44400001	9	chr4:44100001-44400001	CCDC146,FGL2,GSAP	LSC,PWC,LSC,ZTC,NDC,LSC,WSC,ZTC,NDC
chr4	45000001	45100001	1	chr4:45000001-45100001	RELN	ZTC
chr4	45400001	45500001	1	chr4:45400001-45500001	RELN	MGC
chr4	45600001	45700001	1	chr4:45600001-45700001	ORC5	MGC
chr4	45900001	46300001	4	chr4:45900001-46300001	LHFPL3	MGC,MGC,WSC,NDC
chr4	47500001	47700001	2	chr4:47500001-47700001	NAMPT	WSC,NDC
chr4	48400001	48500001	1	chr4:48400001-48500001	PRKAR2B	NDC
chr4	49600001	49700001	1	chr4:49600001-49700001	MIR3432A-1,NRCAM	LSC
chr4	52900001	53000001	1	chr4:52900001-53000001	NOT_FOUND	PWC
chr4	53100001	53200001	1	chr4:53100001-53200001	NOT_FOUND	LSC
chr4	57500001	57600001	2	chr4:57500001-57600001	NOT_FOUND	MGC,CDM
chr4	61700001	61800001	1	chr4:61700001-61800001	2016-09-07	WSC
chr4	62600001	62700001	1	chr4:62600001-62700001	NPSR1	LSC
chr4	63200001	63400001	5	chr4:63200001-63400001	BMPER	YHC,LSC,WSC,WSC,ZTC
chr4	63500001	63600001	1	chr4:63500001-63600001	NOT_FOUND	ZTC
chr4	70200001	70300001	1	chr4:70200001-70300001	HNRNPA2B1,NFE2L3	CDM
chr4	70500001	70600001	1	chr4:70500001-70600001	NOT_FOUND	YHC
chr4	70900001	71000001	1	chr4:70900001-71000001	NOT_FOUND	ZTC
chr4	71400001	71600001	2	chr4:71400001-71600001	DFNA5,OSBPL3	PWC,PWC
chr4	72700001	72800001	1	chr4:72700001-72800001	ADAM22,SRI	MGC
chr4	73100001	73200001	1	chr4:73100001-73200001	NOT_FOUND	CDM
chr4	73500001	73600001	1	chr4:73500001-73600001	ZNF804B	WSC
chr4	74300001	74800001	14	chr4:74300001-74800001	NOT_FOUND	LSC,WSC,ZTC,MGC,LSC,WSC,ZTC,NDC,MGC,ZTC,LSC,ZTC,LSC,ZTC
chr4	75300001	75400001	1	chr4:75300001-75400001	NOT_FOUND	MGC
chr4	76000001	76400001	5	chr4:76000001-76400001	NOT_FOUND	WSC,WSC,WSC,WSC,ZTC
chr4	76600001	76700001	1	chr4:76600001-76700001	MIR2420	WSC
chr4	77300001	77400001	1	chr4:77300001-77400001	CCM2,H2AFV,MIR4657,PURB	ZTC
chr4	77700001	77800001	1	chr4:77700001-77800001	CAMK2B	WSC
chr4	80900001	81000001	2	chr4:80900001-81000001	SUGCT	YHC,PWC
chr4	81600001	81700001	1	chr4:81600001-81700001	CDK13,MPLKIP,SUGCT	YHC
chr4	82300001	82400001	1	chr4:82300001-82400001	POU6F2	ZTC
chr4	83400001	83500001	1	chr4:83400001-83500001	NOT_FOUND	MGC
chr4	84500001	84600001	1	chr4:84500001-84600001	NOT_FOUND	CDM
chr4	85300001	85400001	1	chr4:85300001-85400001	NOT_FOUND	CDM
chr4	85500001	85600001	1	chr4:85500001-85600001	KCND2	CDM
chr4	92300001	92400001	1	chr4:92300001-92400001	GRM8	YHC
chr4	95100001	95200001	2	chr4:95100001-95200001	COPG2	YHC,CDM
chr4	95500001	95600001	1	chr4:95500001-95600001	NOT_FOUND	WSC
chr4	96000001	96100001	1	chr4:96000001-96100001	MKLN1	LSC
chr4	102000001	102200001	2	chr4:102000001-102200001	NOT_FOUND	PWC,PWC
chr4	102400001	102500001	1	chr4:102400001-102500001	CREB3L2	NDC
chr4	103300001	103500001	2	chr4:103300001-103500001	KIAA1549,ZC3HAV1L	PWC,PWC
chr4	107200001	107300001	1	chr4:107200001-107300001	PIP	PWC
chr4	110600001	110700001	1	chr4:110600001-110700001	NOT_FOUND	LSC
chr4	113500001	113700001	2	chr4:113500001-113700001	ATP6V0E2,LRRC61,RARRES2,REPIN1,ZNF775,ZNF862	YHC,PWC
chr4	115600001	115700001	1	chr4:115600001-115700001	NOT_FOUND	YHC
chr4	119800001	120000001	2	chr4:119800001-120000001	NOT_FOUND	ZTC,ZTC
chr5	6300001	6400001	1	chr5:6300001-6400001	NOT_FOUND	PWC
chr5	12600001	12700001	1	chr5:12600001-12700001	NOT_FOUND	LSC
chr5	18300001	18700001	4	chr5:18300001-18700001	KITLG	CDM,CDM,CDM,CDM
chr5	19500001	19700001	2	chr5:19500001-19700001	ATP2B1	CDM,CDM
chr5	20100001	20300001	8	chr5:20100001-20300001	NOT_FOUND	LSC,PWC,WSC,ZTC,YHC,LSC,PWC,ZTC
chr5	25600001	25700001	1	chr5:25600001-25700001	NCKAP1L,PDE1B,PPP1R1A	YHC
chr5	27000001	27100001	1	chr5:27000001-27100001	EIF4B,IGFBP6,SOAT2,SPRYD3	CDM
chr5	31900001	32000001	1	chr5:31900001-32000001	NOT_FOUND	CDM
chr5	32300001	32400001	2	chr5:32300001-32400001	ASB8,PFKM,SENP1	MGC,CDM
chr5	35100001	35200001	1	chr5:35100001-35200001	NOT_FOUND	MGC
chr5	35300001	35400001	1	chr5:35300001-35400001	NOT_FOUND	MGC
chr5	40100001	40200001	1	chr5:40100001-40200001	CNTN1	WSC
chr5	44500001	44700001	2	chr5:44500001-44700001	LYSB,LYZ1,LYZ2,LYZ3	MGC,MGC
chr5	47700001	47800001	2	chr5:47700001-47800001	FAU,HELB,IRAK3	PWC,NDC
chr5	48000001	48100001	1	chr5:48000001-48100001	NOT_FOUND	LSC
chr5	48700001	49200001	6	chr5:48700001-49200001	LEMD3,MIR2429,WIF1	MGC,ZTC,MGC,MGC,MGC,LSC
chr5	53200001	53500001	3	chr5:53200001-53500001	NOT_FOUND	NDC,NDC,NDC
chr5	54200001	54300001	1	chr5:54200001-54300001	SLC16A7	CDM
chr5	55200001	55500001	3	chr5:55200001-55500001	NOT_FOUND	LSC,PWC,PWC
chr5	56300001	56500001	2	chr5:56300001-56500001	GLI1,INHBC,INHBE,MARS,R3HDM2	ZTC,ZTC
chr5	56900001	57000001	1	chr5:56900001-57000001	NOT_FOUND	LSC
chr5	57100001	57400001	6	chr5:57100001-57400001	ANKRD52,APOF,ATP5B,ApoN,BAZ2A,CNPY2,COQ10A,CS,GLS2,IL23A,MIP,MIR2432,MIR677,PAN2,PTGES3,RBMS2,SPRYD4,STAT2,TIMELESS	LSC,ZTC,LSC,ZTC,LSC,ZTC
chr5	57900001	58000001	1	chr5:57900001-58000001	NOT_FOUND	LSC
chr5	59700001	59800001	1	chr5:59700001-59800001	NOT_FOUND	MGC
chr5	66500001	66600001	1	chr5:66500001-66600001	IGF1	CDM
chr5	66900001	67200001	3	chr5:66900001-67200001	PAH	CDM,CDM,LSC
chr5	69200001	69400001	2	chr5:69200001-69400001	C5H12orf75	CDM,CDM
chr5	69700001	70200001	7	chr5:69700001-70200001	NUAK1,POLR3B,TCP11L2	CDM,PWC,PWC,YHC,YHC,YHC,CDM
chr5	70500001	71300001	10	chr5:70500001-71300001	BTBD11,CRY1,MTERF2,PWP1,TMEM263	YHC,YHC,YHC,CDM,YHC,CDM,YHC,CDM,YHC,YHC
chr5	71500001	71600001	2	chr5:71500001-71600001	SYN3	PWC,WSC
chr5	72000001	72600001	7	chr5:72000001-72600001	LARGE,LOC511240,MGC137014,MGC137211	NDC,CDM,CDM,NDC,CDM,CDM,CDM
chr5	72800001	73300001	8	chr5:72800001-73300001	NOT_FOUND	CDM,PWC,CDM,PWC,YHC,CDM,PWC,PWC
chr5	76000001	76100001	1	chr5:76000001-76100001	CYTH4,MIR1835,RAC2	LSC
chr5	76200001	76500001	5	chr5:76200001-76500001	ALG10,MFNG,USP18	LSC,MGC,CDM,ZTC,CDM
chr5	77400001	77600001	3	chr5:77400001-77600001	DNM1L,PKP2,YARS2	CDM,CDM,LSC
chr5	77800001	78100001	3	chr5:77800001-78100001	NOT_FOUND	CDM,CDM,CDM
chr5	78300001	78500001	3	chr5:78300001-78500001	KIAA1551	CDM,MGC,CDM
chr5	80200001	80300001	1	chr5:80200001-80300001	TMTC1	YHC
chr5	82100001	82200001	1	chr5:82100001-82200001	NOT_FOUND	YHC
chr5	82800001	82900001	1	chr5:82800001-82900001	ARNTL2	CDM
chr5	83300001	83400001	1	chr5:83300001-83400001	ASUN,ITPR2	CDM
chr5	84200001	84300001	1	chr5:84200001-84300001	BHLHE41,MIR2436,RASSF8	CDM
chr5	95400001	95500001	1	chr5:95400001-95500001	ERP27,MGP	MGC
chr5	96400001	96500001	1	chr5:96400001-96500001	GRIN2B	LSC
chr5	96700001	96800001	1	chr5:96700001-96800001	GRIN2B	WSC
chr5	97000001	97100001	1	chr5:97000001-97100001	NOT_FOUND	NDC
chr5	97200001	97300001	1	chr5:97200001-97300001	GSG1	CDM
chr5	97400001	97500001	1	chr5:97400001-97500001	DDX47,GPRC5A,GPRC5D	CDM
chr5	98500001	98600001	1	chr5:98500001-98600001	ETV6	CDM
chr5	100300001	100400001	1	chr5:100300001-100400001	CLEC12A,CLEC12B,CLEC1A,CLEC1B	NDC
chr5	101100001	101200001	1	chr5:101100001-101200001	OVOS2	LSC
chr5	102000001	102100001	1	chr5:102000001-102100001	C3AR1,CLEC4A,FOXJ2,NECAP1	CDM
chr5	105800001	105900001	1	chr5:105800001-105900001	AKAP3,NDUFA9	NDC
chr5	113000001	113100001	1	chr5:113000001-113100001	ACO2,PHF5A,TOB2,ZC3H7B	PWC
chr5	119800001	119900001	1	chr5:119800001-119900001	HDAC10,MAPK11,MAPK12,PLXNB2	WSC
chr6	1000001	1100001	1	chr6:1000001-1100001	NOT_FOUND	MGC
chr6	2600001	2700001	1	chr6:2600001-2700001	NAF1	LSC
chr6	5000001	5100001	1	chr6:5000001-5100001	NOT_FOUND	CDM
chr6	8300001	8400001	1	chr6:8300001-8400001	NOT_FOUND	ZTC
chr6	9600001	9800001	2	chr6:9600001-9800001	NOT_FOUND	NDC,PWC
chr6	10600001	10700001	1	chr6:10600001-10700001	NOT_FOUND	NDC
chr6	11200001	11300001	2	chr6:11200001-11300001	NOT_FOUND	LSC,ZTC
chr6	11700001	11800001	1	chr6:11700001-11800001	NDST4	CDM
chr6	12700001	12900001	2	chr6:12700001-12900001	NOT_FOUND	YHC,PWC
chr6	13000001	13100001	1	chr6:13000001-13100001	CAMK2D	PWC
chr6	14300001	14400001	1	chr6:14300001-14400001	NOT_FOUND	YHC
chr6	18000001	18100001	1	chr6:18000001-18100001	NOT_FOUND	YHC
chr6	18200001	18300001	1	chr6:18200001-18300001	NOT_FOUND	NDC
chr6	19100001	19300001	2	chr6:19100001-19300001	NOT_FOUND	LSC,CDM
chr6	19700001	19800001	1	chr6:19700001-19800001	NOT_FOUND	CDM
chr6	22300001	22400001	1	chr6:22300001-22400001	NOT_FOUND	ZTC
chr6	22500001	22600001	1	chr6:22500001-22600001	NOT_FOUND	CDM
chr6	22700001	22800001	1	chr6:22700001-22800001	TACR3	PWC
chr6	24000001	24100001	1	chr6:24000001-24100001	NOT_FOUND	YHC
chr6	24900001	25000001	1	chr6:24900001-25000001	PPP3CA	PWC
chr6	26200001	26300001	1	chr6:26200001-26300001	DAPP1	NDC
chr6	30700001	30900001	2	chr6:30700001-30900001	BMPR1B	CDM,ZTC
chr6	33400001	33500001	1	chr6:33400001-33500001	NOT_FOUND	MGC
chr6	33900001	34000001	3	chr6:33900001-34000001	NOT_FOUND	YHC,MGC,WSC
chr6	35900001	36100001	2	chr6:35900001-36100001	CCSER1,MMRN1	CDM,CDM
chr6	37500001	37600001	1	chr6:37500001-37600001	HERC3,NAP1L5	WSC
chr6	39100001	39200001	1	chr6:39100001-39200001	NOT_FOUND	LSC
chr6	40200001	40300001	1	chr6:40200001-40300001	NOT_FOUND	PWC
chr6	41000001	41100001	1	chr6:41000001-41100001	NOT_FOUND	PWC
chr6	43800001	43900001	1	chr6:43800001-43900001	GBA3	PWC
chr6	46400001	46800001	4	chr6:46400001-46800001	ANAPC4,SEL1L3,SLC34A2,ZCCHC4	WSC,WSC,MGC,MGC
chr6	48800001	48900001	2	chr6:48800001-48900001	NOT_FOUND	LSC,PWC
chr6	49000001	49100001	2	chr6:49000001-49100001	NOT_FOUND	LSC,PWC
chr6	49200001	49400001	2	chr6:49200001-49400001	NOT_FOUND	PWC,PWC
chr6	53200001	53300001	1	chr6:53200001-53300001	NOT_FOUND	NDC
chr6	54600001	54700001	1	chr6:54600001-54700001	NOT_FOUND	CDM
chr6	54800001	54900001	1	chr6:54800001-54900001	NOT_FOUND	CDM
chr6	55000001	55300001	3	chr6:55000001-55300001	NOT_FOUND	CDM,CDM,CDM
chr6	55400001	55500001	1	chr6:55400001-55500001	NOT_FOUND	CDM
chr6	61900001	62000001	1	chr6:61900001-62000001	LIMCH1	CDM
chr6	66600001	66700001	1	chr6:66600001-66700001	GABRA2	YHC
chr6	68600001	68700001	1	chr6:68600001-68700001	SLAIN2	ZTC
chr6	69800001	69900001	2	chr6:69800001-69900001	NOT_FOUND	WSC,NDC
chr6	76100001	76200001	1	chr6:76100001-76200001	NOT_FOUND	LSC
chr6	76900001	77100001	2	chr6:76900001-77100001	NOT_FOUND	YHC,YHC
chr6	77200001	77300001	1	chr6:77200001-77300001	NOT_FOUND	YHC
chr6	79300001	79400001	1	chr6:79300001-79400001	LPHN3	ZTC
chr6	79500001	79600001	1	chr6:79500001-79600001	NOT_FOUND	CDM
chr6	80100001	80300001	2	chr6:80100001-80300001	NOT_FOUND	ZTC,ZTC
chr6	81300001	81400001	1	chr6:81300001-81400001	NOT_FOUND	LSC
chr6	90300001	90400001	1	chr6:90300001-90400001	AFM	WSC
chr6	91100001	91200001	1	chr6:91100001-91200001	AREG	CDM
chr6	91400001	91500001	1	chr6:91400001-91500001	BTC	CDM
chr6	91700001	91800001	1	chr6:91700001-91800001	PARM1	CDM
chr6	104400001	104500001	1	chr6:104400001-104500001	NOT_FOUND	ZTC
chr6	104800001	104900001	1	chr6:104800001-104900001	JAKMIP1	ZTC
chr6	107700001	107800001	1	chr6:107700001-107800001	MIR2450A,MIR2450B,MIR2450C,MIR2450D	ZTC
chr6	107900001	108300001	4	chr6:107900001-108300001	ADD1,MFSD10,NOP14,SH3BP2,TNIP2	ZTC,ZTC,ZTC,ZTC
chr6	108400001	108500001	1	chr6:108400001-108500001	MXD4	ZTC
chr6	109000001	109100001	1	chr6:109000001-109100001	CPLX1,DGKQ,FGFRL1,GAK,MIR2449,TMEM175	YHC
chr6	114500001	114600001	1	chr6:114500001-114600001	NOT_FOUND	WSC
chr6	115900001	116100001	2	chr6:115900001-116100001	FGFBP1,PROM1	NDC,NDC
chr6	116400001	116700001	3	chr6:116400001-116700001	LDB2	WSC,WSC,WSC
chr6	118500001	118600001	1	chr6:118500001-118600001	NOT_FOUND	NDC
chr7	5700001	6000001	3	chr7:5700001-6000001	ABHD8,BABAM1,DDA1,GTPBP3,HAUS8,MRPL34,MYO9B,OCEL1,PLVAP,USE1,USHBP1	LSC,LSC,LSC
chr7	13000001	13100001	1	chr7:13000001-13100001	NOT_FOUND	LSC
chr7	16800001	16900001	1	chr7:16800001-16900001	DOCK6,KANK2,LDLR,SPC24	ZTC
chr7	18400001	18500001	1	chr7:18400001-18500001	ACTL9,ADAMTS10	YHC
chr7	20700001	20800001	1	chr7:20700001-20800001	TNFAIP8L1	MGC
chr7	20900001	21200001	5	chr7:20900001-21200001	CCDC94,CHAF1A,CREB3L3,EBI3,FSD1,MAP2K2,SH3GL1,SHD,SIRT6,STAP2,ZBTB7A	YHC,MGC,YHC,MGC,MGC
chr7	23900001	24000001	1	chr7:23900001-24000001	NOT_FOUND	CDM
chr7	24200001	24300001	1	chr7:24200001-24300001	NOT_FOUND	NDC
chr7	24700001	24800001	1	chr7:24700001-24800001	NOT_FOUND	ZTC
chr7	24900001	25300001	4	chr7:24900001-25300001	CHSY3	ZTC,ZTC,ZTC,ZTC
chr7	32900001	33100001	2	chr7:32900001-33100001	LOC781423,LOX	CDM,CDM
chr7	34200001	34300001	1	chr7:34200001-34300001	NOT_FOUND	YHC
chr7	42600001	42700001	1	chr7:42600001-42700001	NOT_FOUND	MGC
chr7	45300001	45600001	4	chr7:45300001-45600001	ATP5D,C7H19orf24,C7H19orf25,CIRBP,DAZAP1,EFNA2,GAMT,MBD3,MUM1,NDUFS7,REEP6,RPS15,TCF3,UQCR11	PWC,ZTC,LSC,LSC
chr7	45700001	45900001	3	chr7:45700001-45900001	ABHD17A,ATP8B3,CSNK1G2,MIR6120,REXO1,SCAMP4	LSC,PWC,LSC
chr7	46100001	46300001	2	chr7:46100001-46300001	AFF4,HSPA4,ZCCHC10	PWC,LSC
chr7	46700001	46800001	1	chr7:46700001-46800001	NOT_FOUND	WSC
chr7	47100001	47200001	1	chr7:47100001-47200001	NOT_FOUND	WSC
chr7	50100001	50400001	4	chr7:50100001-50400001	SPOCK1	WSC,LSC,WSC,WSC
chr7	50900001	51000001	1	chr7:50900001-51000001	MYOT,PKD2L2	WSC
chr7	51100001	51200001	1	chr7:51100001-51200001	NME5,WNT8A	MGC
chr7	51500001	51600001	1	chr7:51500001-51600001	HSPA9	MGC
chr7	51900001	52100001	2	chr7:51900001-52100001	SIL1	ZTC,MGC
chr7	52700001	52900001	2	chr7:52700001-52900001	NOT_FOUND	MGC,MGC
chr7	54400001	54500001	1	chr7:54400001-54500001	HDAC3	ZTC
chr7	55500001	55600001	1	chr7:55500001-55600001	FGF1,MIR2460	WSC
chr7	55800001	55900001	2	chr7:55800001-55900001	ARHGAP26	LSC,ZTC
chr7	61400001	61500001	1	chr7:61400001-61500001	SPINK5	NDC
chr7	61900001	62000001	1	chr7:61900001-62000001	HTR4	WSC
chr7	62100001	62200001	2	chr7:62100001-62200001	NOT_FOUND	MGC,ZTC
chr7	62600001	62700001	1	chr7:62600001-62700001	ABLIM3,AFAP1L1	NDC
chr7	65400001	65500001	1	chr7:65400001-65500001	NOT_FOUND	NDC
chr7	66600001	66700001	1	chr7:66600001-66700001	NOT_FOUND	YHC
chr7	67100001	67500001	4	chr7:67100001-67500001	FAM114A2,GRIA1,MFAP3	PWC,PWC,PWC,PWC
chr7	69000001	69100001	1	chr7:69000001-69100001	NOT_FOUND	ZTC
chr7	72000001	72100001	1	chr7:72000001-72100001	NOT_FOUND	YHC
chr7	75100001	75800001	11	chr7:75100001-75800001	GABRA1,GABRA6,GABRB2	PWC,MGC,PWC,MGC,PWC,MGC,PWC,MGC,MGC,MGC,PWC
chr7	84500001	84700001	2	chr7:84500001-84700001	ATG10,ATP6AP1L,RPS23	CDM,PWC
chr7	86100001	86200001	1	chr7:86100001-86200001	NOT_FOUND	YHC
chr7	92100001	92200001	1	chr7:92100001-92200001	NOT_FOUND	YHC
chr7	105600001	105700001	1	chr7:105600001-105700001	NOT_FOUND	YHC
chr7	110500001	110600001	1	chr7:110500001-110600001	FER	MGC
chr8	4100001	4200001	1	chr8:4100001-4200001	GALNTL6	PWC
chr8	6000001	6400001	4	chr8:6000001-6400001	NOT_FOUND	NDC,NDC,NDC,WSC
chr8	6900001	7000001	1	chr8:6900001-7000001	NOT_FOUND	NDC
chr8	9600001	9900001	3	chr8:9600001-9900001	EXTL3,HMBOX1,INTS9	PWC,PWC,PWC
chr8	12400001	12700001	3	chr8:12400001-12700001	NOT_FOUND	PWC,MGC,PWC
chr8	27800001	27900001	1	chr8:27800001-27900001	NOT_FOUND	MGC
chr8	29300001	29400001	1	chr8:29300001-29400001	FREM1	MGC
chr8	31900001	32000001	1	chr8:31900001-32000001	NOT_FOUND	PWC
chr8	32200001	32300001	1	chr8:32200001-32300001	NOT_FOUND	MGC
chr8	32800001	32900001	1	chr8:32800001-32900001	NOT_FOUND	YHC
chr8	36800001	36900001	1	chr8:36800001-36900001	NOT_FOUND	NDC
chr8	37800001	37900001	1	chr8:37800001-37900001	NOT_FOUND	WSC
chr8	38000001	38200001	2	chr8:38000001-38200001	NOT_FOUND	YHC,YHC
chr8	39500001	39700001	2	chr8:39500001-39700001	CD274,INSL6,PLGRKT	WSC,WSC
chr8	40500001	40600001	1	chr8:40500001-40600001	MIR2471	MGC
chr8	40700001	40800001	1	chr8:40700001-40800001	NOT_FOUND	CDM
chr8	46600001	46700001	1	chr8:46600001-46700001	NOT_FOUND	WSC
chr8	48300001	48400001	1	chr8:48300001-48400001	TMEM2	NDC
chr8	48900001	49000001	1	chr8:48900001-49000001	ZFAND5	NDC
chr8	49200001	49400001	2	chr8:49200001-49400001	ALDH1A1	NDC,NDC
chr8	51500001	51700001	2	chr8:51500001-51700001	OSTF1	NDC,NDC
chr8	53500001	53700001	2	chr8:53500001-53700001	GNA14	LSC,PWC
chr8	53800001	54000001	3	chr8:53800001-54000001	GNA14,GNAQ	ZTC,MGC,ZTC
chr8	54600001	54800001	2	chr8:54600001-54800001	NOT_FOUND	LSC,YHC
chr8	54900001	55000001	1	chr8:54900001-55000001	NOT_FOUND	LSC
chr8	55100001	55500001	7	chr8:55100001-55500001	NOT_FOUND	LSC,LSC,ZTC,LSC,ZTC,LSC,ZTC
chr8	56300001	56400001	2	chr8:56300001-56400001	NOT_FOUND	CDM,PWC
chr8	56500001	56600001	2	chr8:56500001-56600001	NOT_FOUND	CDM,PWC
chr8	57200001	57300001	1	chr8:57200001-57300001	NOT_FOUND	CDM
chr8	58100001	58200001	1	chr8:58100001-58200001	NOT_FOUND	MGC
chr8	58300001	58500001	3	chr8:58300001-58500001	NOT_FOUND	LSC,MGC,LSC
chr8	58900001	59100001	3	chr8:58900001-59100001	NOT_FOUND	CDM,PWC,ZTC
chr8	59300001	59400001	1	chr8:59300001-59400001	NOT_FOUND	MGC
chr8	59900001	60000001	1	chr8:59900001-60000001	UNC13B	WSC
chr8	60400001	60500001	1	chr8:60400001-60500001	TMEM8B	PWC
chr8	60900001	61000001	1	chr8:60900001-61000001	GNE,RNF38	CDM
chr8	61300001	61400001	1	chr8:61300001-61400001	NOT_FOUND	WSC
chr8	63900001	64200001	3	chr8:63900001-64200001	NOT_FOUND	ZTC,ZTC,ZTC
chr8	69500001	69600001	1	chr8:69500001-69600001	GFRA2	PWC
chr8	70000001	70200001	3	chr8:70000001-70200001	MIR320A-1,PHYHIP,POLR3D,SLC39A14	PWC,ZTC,ZTC
chr8	70500001	70600001	1	chr8:70500001-70600001	EGR3,PEBP4	YHC
chr8	72900001	73000001	1	chr8:72900001-73000001	NOT_FOUND	CDM
chr8	73600001	73700001	1	chr8:73600001-73700001	GNRH1,MIR2285AE	NDC
chr8	79500001	79900001	5	chr8:79500001-79900001	NTRK2	YHC,YHC,CDM,CDM,CDM
chr8	80200001	80300001	1	chr8:80200001-80300001	NOT_FOUND	CDM
chr8	80400001	80500001	1	chr8:80400001-80500001	NOT_FOUND	CDM
chr8	83000001	83100001	1	chr8:83000001-83100001	C8H9orf3,FANCC,MIR23B,MIR24-1,MIR2475,MIR27B	YHC
chr8	84400001	84500001	2	chr8:84400001-84500001	HSD17B3,SLC35D2	WSC,NDC
chr8	87200001	87300001	1	chr8:87200001-87300001	SPTLC1	WSC
chr8	87900001	88000001	1	chr8:87900001-88000001	AUH	NDC
chr8	88300001	88500001	2	chr8:88300001-88500001	SYK	WSC,WSC
chr8	93300001	93500001	3	chr8:93300001-93500001	NOT_FOUND	LSC,WSC,WSC
chr8	93600001	93700001	2	chr8:93600001-93700001	NOT_FOUND	LSC,PWC
chr8	95200001	95300001	1	chr8:95200001-95300001	NOT_FOUND	MGC
chr8	101900001	102000001	1	chr8:101900001-102000001	MUSK	MGC
chr8	103800001	103900001	1	chr8:103800001-103900001	SLC46A2,SNX30	ZTC
chr8	109400001	109500001	2	chr8:109400001-109500001	NOT_FOUND	LSC,ZTC
chr9	1000001	1100001	1	chr9:1000001-1100001	NOT_FOUND	MGC
chr9	1300001	1400001	1	chr9:1300001-1400001	NOT_FOUND	ZTC
chr9	2500001	2600001	1	chr9:2500001-2600001	NOT_FOUND	NDC
chr9	2800001	2900001	1	chr9:2800001-2900001	NOT_FOUND	CDM
chr9	3600001	3700001	1	chr9:3600001-3700001	NOT_FOUND	CDM
chr9	4100001	4200001	1	chr9:4100001-4200001	NOT_FOUND	YHC
chr9	11100001	11200001	1	chr9:11100001-11200001	NOT_FOUND	LSC
chr9	13500001	13600001	1	chr9:13500001-13600001	NOT_FOUND	NDC
chr9	15700001	15900001	4	chr9:15700001-15900001	IMPG1,MYO6	WSC,LSC,WSC,NDC
chr9	18800001	18900001	1	chr9:18800001-18900001	NOT_FOUND	MGC
chr9	22900001	23000001	1	chr9:22900001-23000001	NOT_FOUND	YHC
chr9	23400001	23500001	1	chr9:23400001-23500001	ME1	LSC
chr9	38600001	38700001	1	chr9:38600001-38700001	LAMA4	NDC
chr9	40900001	41000001	1	chr9:40900001-41000001	FIG4	PWC
chr9	42100001	42200001	2	chr9:42100001-42200001	FOXO3,LACE1	YHC,MGC
chr9	43800001	43900001	1	chr9:43800001-43900001	QRSL1,RTN4IP1	MGC
chr9	46700001	46800001	1	chr9:46700001-46800001	NOT_FOUND	ZTC
chr9	47200001	47300001	1	chr9:47200001-47300001	NOT_FOUND	CDM
chr9	50400001	50500001	1	chr9:50400001-50500001	NOT_FOUND	PWC
chr9	51500001	51600001	1	chr9:51500001-51600001	FBXL4,POU3F2	CDM
chr9	51800001	51900001	1	chr9:51800001-51900001	NOT_FOUND	LSC
chr9	52600001	52800001	2	chr9:52600001-52800001	NOT_FOUND	LSC,LSC
chr9	52900001	53000001	1	chr9:52900001-53000001	NOT_FOUND	LSC
chr9	61700001	61800001	1	chr9:61700001-61800001	MIR2903,RRAGD,UBE2J1	PWC
chr9	63000001	63200001	2	chr9:63000001-63200001	AKIRIN2,ORC3	WSC,WSC
chr9	63300001	63800001	5	chr9:63300001-63800001	C9H6orf163,C9H6orf165,CGA,HTR1E,SLC35A1,SMIM8,ZNF292	ZTC,MGC,MGC,MGC,MGC
chr9	65600001	65700001	1	chr9:65600001-65700001	TBX18	WSC
chr9	65900001	66000001	2	chr9:65900001-66000001	NOT_FOUND	PWC,ZTC
chr9	73500001	73600001	1	chr9:73500001-73600001	NOT_FOUND	LSC
chr9	76600001	76700001	1	chr9:76600001-76700001	NOT_FOUND	MGC
chr9	77100001	77200001	1	chr9:77100001-77200001	NOT_FOUND	PWC
chr9	97200001	97300001	1	chr9:97200001-97300001	NOT_FOUND	NDC
chr9	104200001	104400001	2	chr9:104200001-104400001	SMOC2	WSC,WSC
chr9	104700001	104800001	1	chr9:104700001-104800001	THBS2	CDM
chr9	104900001	105000001	1	chr9:104900001-105000001	NOT_FOUND	WSC
chr9	105100001	105300001	2	chr9:105100001-105300001	ERMARD,TCTE3	CDM,CDM
chr10	1800001	1900001	1	chr10:1800001-1900001	NOT_FOUND	CDM
chr10	5200001	5300001	1	chr10:5200001-5300001	CPLX2	LSC
chr10	5400001	5500001	1	chr10:5400001-5500001	NOT_FOUND	PWC
chr10	6900001	7000001	1	chr10:6900001-7000001	POLK	WSC
chr10	8800001	8900001	1	chr10:8800001-8900001	TBCA	MGC
chr10	9800001	10000001	2	chr10:9800001-10000001	ARSB,DMGDH	PWC,PWC
chr10	10400001	10500001	1	chr10:10400001-10500001	HOMER1	YHC
chr10	26000001	26200001	2	chr10:26000001-26200001	ARHGEF40,METTL17,NDRG2,RNASE13,SLC39A2,TMEM253,TPPP2	NDC,NDC
chr10	26400001	26500001	1	chr10:26400001-26500001	ANG,ANG2,RNASE4,RNASE6	NDC
chr10	27500001	27700001	2	chr10:27500001-27700001	NOT_FOUND	NDC,NDC
chr10	28800001	28900001	1	chr10:28800001-28900001	NOT_FOUND	CDM
chr10	30800001	31000001	2	chr10:30800001-31000001	DPH6	LSC,LSC
chr10	31200001	31400001	2	chr10:31200001-31400001	NOT_FOUND	WSC,WSC
chr10	35600001	35900001	3	chr10:35600001-35900001	BMF,GPR176,SRP14	PWC,PWC,PWC
chr10	36400001	37100001	12	chr10:36400001-37100001	CHAC1,CHP1,DLL4,DNAJC17,GCHFR,INO80,ITPKA,NDUFAF1,NUSAP1,OIP5,PPP1R14D,RAD51,RHOV,RMDN3,RPAP1,RTF1,SPINT1,TYRO3,VPS18,ZFYVE19	ZTC,PWC,ZTC,ZTC,ZTC,PWC,WSC,ZTC,NDC,PWC,ZTC,PWC
chr10	38800001	39000001	2	chr10:38800001-39000001	NOT_FOUND	YHC,YHC
chr10	39700001	39800001	1	chr10:39700001-39800001	RPL10L	YHC
chr10	45300001	45400001	1	chr10:45300001-45400001	PIF1,PLEKHO2	MGC
chr10	48100001	48200001	1	chr10:48100001-48200001	NOT_FOUND	NDC
chr10	52200001	52500001	3	chr10:52200001-52500001	NOT_FOUND	ZTC,PWC,PWC
chr10	53000001	53100001	1	chr10:53000001-53100001	TCF12	LSC
chr10	53200001	53600001	7	chr10:53200001-53600001	TCF12	LSC,PWC,LSC,PWC,LSC,PWC,PWC
chr10	53800001	54000001	2	chr10:53800001-54000001	MNS1	LSC,LSC
chr10	55200001	55300001	1	chr10:55200001-55300001	NOT_FOUND	YHC
chr10	57700001	57900001	2	chr10:57700001-57900001	ONECUT1	ZTC,ZTC
chr10	58300001	58400001	1	chr10:58300001-58400001	GNB5	ZTC
chr10	58900001	59000001	1	chr10:58900001-59000001	NOT_FOUND	MGC
chr10	59700001	59900001	2	chr10:59700001-59900001	TRPM7	ZTC,ZTC
chr10	60600001	60800001	4	chr10:60600001-60800001	NOT_FOUND	LSC,ZTC,NDC,ZTC
chr10	63000001	63100001	1	chr10:63000001-63100001	NOT_FOUND	MGC
chr10	66200001	66300001	1	chr10:66200001-66300001	NOT_FOUND	CDM
chr10	69100001	69200001	1	chr10:69100001-69200001	NOT_FOUND	YHC
chr10	70900001	71100001	2	chr10:70900001-71100001	ARID4A,TIMM9	MGC,MGC
chr10	72200001	72300001	1	chr10:72200001-72300001	NOT_FOUND	CDM
chr10	72700001	72800001	1	chr10:72700001-72800001	PPM1A	YHC
chr10	75400001	75500001	1	chr10:75400001-75500001	KCNH5	NDC
chr10	75600001	76200001	9	chr10:75600001-76200001	KCNH5,PPP2R5E,RHOJ,WDR89	WSC,NDC,WSC,ZTC,NDC,ZTC,YHC,ZTC,ZTC
chr10	76300001	76900001	11	chr10:76300001-76900001	ESR2,MTHFD1,SYNE2	ZTC,NDC,LSC,ZTC,NDC,ZTC,ZTC,WSC,ZTC,WSC,ZTC
chr10	78700001	78900001	2	chr10:78700001-78900001	C10H14orf53	YHC,YHC
chr10	79800001	79900001	1	chr10:79800001-79900001	PIGH	YHC
chr10	83800001	83900001	1	chr10:83800001-83900001	NOT_FOUND	LSC
chr10	84900001	85000001	1	chr10:84900001-85000001	ZFYVE1	CDM
chr10	86400001	86500001	1	chr10:86400001-86500001	NOT_FOUND	NDC
chr10	87400001	87800001	6	chr10:87400001-87800001	NOT_FOUND	PWC,MGC,LSC,MGC,MGC,ZTC
chr10	88100001	88200001	1	chr10:88100001-88200001	NOT_FOUND	YHC
chr10	89500001	89600001	1	chr10:89500001-89600001	GSTZ1,NGB,POMT2,TMEM63C	CDM
chr10	90200001	90300001	1	chr10:90200001-90300001	NOT_FOUND	MGC
chr10	93100001	93300001	3	chr10:93100001-93300001	NOT_FOUND	YHC,YHC,WSC
chr10	93400001	93500001	1	chr10:93400001-93500001	TSHR	YHC
chr10	96500001	96700001	2	chr10:96500001-96700001	NOT_FOUND	WSC,LSC
chr10	103100001	103300001	2	chr10:103100001-103300001	NOT_FOUND	LSC,LSC
chr11	300001	400001	3	chr11:300001-400001	MERTK	LSC,WSC,ZTC
chr11	500001	900001	6	chr11:500001-900001	NOT_FOUND	WSC,LSC,WSC,PWC,WSC,WSC
chr11	3200001	3300001	1	chr11:3200001-3300001	NOT_FOUND	LSC
chr11	3500001	3600001	1	chr11:3500001-3600001	CNGA3	WSC
chr11	4400001	4500001	1	chr11:4400001-4500001	TXNDC9	WSC
chr11	4600001	4700001	1	chr11:4600001-4700001	NOT_FOUND	WSC
chr11	11200001	11500001	3	chr11:11200001-11500001	CCT7,EMX1,MIR2294,PRADC1,RAB11FIP5,SFXN5,SMYD5	LSC,NDC,NDC
chr11	14500001	14600001	1	chr11:14500001-14600001	MEMO1	MGC
chr11	15200001	15400001	2	chr11:15200001-15400001	TTC27	MGC,MGC
chr11	17200001	17300001	1	chr11:17200001-17300001	NOT_FOUND	PWC
chr11	20200001	20300001	1	chr11:20200001-20300001	NOT_FOUND	CDM
chr11	20700001	20800001	1	chr11:20700001-20800001	ATL2	MGC
chr11	21500001	21800001	3	chr11:21500001-21800001	CDKL4,MAP4K3	CDM,CDM,CDM
chr11	22100001	22200001	1	chr11:22100001-22200001	THUMPD2	PWC
chr11	22400001	22500001	1	chr11:22400001-22500001	SLC8A1	PWC
chr11	25500001	25600001	1	chr11:25500001-25600001	ZFP36L2	MGC
chr11	25700001	25800001	1	chr11:25700001-25800001	NOT_FOUND	YHC
chr11	26400001	26500001	1	chr11:26400001-26500001	PPM1B	CDM
chr11	27000001	27100001	1	chr11:27000001-27100001	CAMKMT	CDM
chr11	33800001	33900001	1	chr11:33800001-33900001	NOT_FOUND	NDC
chr11	34300001	34400001	1	chr11:34300001-34400001	NOT_FOUND	MGC
chr11	36800001	36900001	1	chr11:36800001-36900001	ACYP2,C11H2orf73	YHC
chr11	37700001	37800001	1	chr11:37700001-37800001	CLHC1	PWC
chr11	38000001	38100001	1	chr11:38000001-38100001	CFAP36,SMEK2	PWC
chr11	43800001	43900001	1	chr11:43800001-43900001	MRPL19	PWC
chr11	46000001	46100001	1	chr11:46000001-46100001	TTL	NDC
chr11	50000001	50100001	2	chr11:50000001-50100001	NOT_FOUND	LSC,WSC
chr11	51300001	51500001	3	chr11:51300001-51500001	NOT_FOUND	LSC,NDC,NDC
chr11	51700001	51800001	1	chr11:51700001-51800001	NOT_FOUND	PWC
chr11	52000001	52100001	1	chr11:52000001-52100001	NOT_FOUND	PWC
chr11	53100001	53200001	1	chr11:53100001-53200001	NOT_FOUND	NDC
chr11	53800001	54100001	3	chr11:53800001-54100001	NOT_FOUND	PWC,PWC,PWC
chr11	55000001	55200001	2	chr11:55000001-55200001	CTNNA2,LRRTM1	PWC,PWC
chr11	55300001	55700001	5	chr11:55300001-55700001	CTNNA2	PWC,PWC,PWC,MGC,PWC
chr11	56000001	56100001	1	chr11:56000001-56100001	CTNNA2	CDM
chr11	56300001	56400001	1	chr11:56300001-56400001	NOT_FOUND	CDM
chr11	56500001	56600001	1	chr11:56500001-56600001	REG3G	CDM
chr11	56900001	57000001	1	chr11:56900001-57000001	NOT_FOUND	MGC
chr11	57100001	57200001	1	chr11:57100001-57200001	NOT_FOUND	NDC
chr11	57300001	57900001	11	chr11:57300001-57900001	NOT_FOUND	CDM,MGC,CDM,MGC,CDM,MGC,MGC,CDM,YHC,MGC,CDM
chr11	58500001	58600001	2	chr11:58500001-58600001	NOT_FOUND	LSC,ZTC
chr11	58800001	59100001	4	chr11:58800001-59100001	NOT_FOUND	ZTC,ZTC,WSC,ZTC
chr11	59200001	59300001	1	chr11:59200001-59300001	NOT_FOUND	ZTC
chr11	60100001	60300001	3	chr11:60100001-60300001	XPO1	ZTC,WSC,ZTC
chr11	60700001	61200001	6	chr11:60700001-61200001	TMEM17	ZTC,ZTC,ZTC,WSC,ZTC,WSC
chr11	61800001	61900001	1	chr11:61800001-61900001	WDPCP	LSC
chr11	62500001	62600001	1	chr11:62500001-62600001	PELI1	WSC
chr11	62900001	63000001	1	chr11:62900001-63000001	NOT_FOUND	ZTC
chr11	64200001	64500001	5	chr11:64200001-64500001	NOT_FOUND	MGC,WSC,PWC,WSC,WSC
chr11	64700001	64900001	3	chr11:64700001-64900001	MEIS1	LSC,ZTC,LSC
chr11	66600001	67200001	12	chr11:66600001-67200001	APLF,ARHGAP25,BMP10,CNRIP1,FBXO48,PLEK,PPP3R1,PROKR1	LSC,WSC,ZTC,LSC,PWC,PWC,LSC,PWC,ZTC,CDM,LSC,MGC
chr11	67400001	67500001	1	chr11:67400001-67500001	ANTXR1	LSC
chr11	68000001	68100001	1	chr11:68000001-68100001	ANXA4	WSC
chr11	68300001	68400001	1	chr11:68300001-68400001	PCBP1	PWC
chr11	70000001	70400001	9	chr11:70000001-70400001	NOT_FOUND	MGC,MGC,CDM,LSC,PWC,ZTC,NDC,PWC,ZTC
chr11	71100001	71200001	1	chr11:71100001-71200001	NOT_FOUND	YHC
chr11	72600001	73200001	6	chr11:72600001-73200001	C11H2orf70,CENPA,CIB4,DPYSL5,DRC1,EPT1,MAPRE3,MIR2284Y-1,OTOF,SLC35F6	NDC,LSC,LSC,LSC,LSC,PWC
chr11	73700001	73800001	2	chr11:73700001-73800001	DTNB	PWC,ZTC
chr11	75500001	75600001	1	chr11:75500001-75600001	KLHL29	CDM
chr11	76000001	76100001	1	chr11:76000001-76100001	NOT_FOUND	WSC
chr11	80900001	81000001	1	chr11:80900001-81000001	GEN1	YHC
chr11	81100001	81200001	1	chr11:81100001-81200001	VSNL1	YHC
chr11	81300001	81400001	1	chr11:81300001-81400001	NOT_FOUND	YHC
chr11	87600001	87700001	1	chr11:87600001-87700001	GRHL1,TAF1B	YHC
chr11	88000001	88100001	1	chr11:88000001-88100001	ITGB1BP1	YHC
chr11	90200001	90300001	1	chr11:90200001-90300001	NOT_FOUND	WSC
chr11	90400001	90500001	1	chr11:90400001-90500001	NOT_FOUND	YHC
chr11	91400001	91500001	1	chr11:91400001-91500001	NOT_FOUND	MGC
chr11	92800001	92900001	1	chr11:92800001-92900001	NOT_FOUND	YHC
chr11	94400001	94500001	1	chr11:94400001-94500001	STRBP	YHC
chr11	96800001	97000001	4	chr11:96800001-97000001	NOT_FOUND	LSC,WSC,LSC,WSC
chr11	98200001	98300001	1	chr11:98200001-98300001	LRSAM1	MGC
chr11	98700001	98800001	1	chr11:98700001-98800001	NAIF1,PTGES2,SLC25A25	CDM
chr11	98900001	99000001	1	chr11:98900001-99000001	COQ4,LOC781062,MIR219-1,SLC27A4,TRUB2,URM1	CDM
chr11	100200001	100300001	1	chr11:100200001-100300001	C11H9orf78,FNBP1,TOR1A,USP20	LSC
chr11	101500001	101700001	2	chr11:101500001-101700001	POMT1,PPAPDC3,UCK1	NDC,NDC
chr11	102800001	102900001	1	chr11:102800001-102900001	AK8	ZTC
chr11	104600001	104700001	1	chr11:104600001-104700001	SARDH	WSC
chr11	105300001	105700001	6	chr11:105300001-105700001	ARRDC1,CACNA1B,EHMT1,ENTPD8,MRPL41	LSC,PWC,LSC,PWC,PWC,LSC
chr12	1100001	1200001	1	chr12:1100001-1200001	NOT_FOUND	WSC
chr12	2500001	2600001	1	chr12:2500001-2600001	DIAPH3	MGC
chr12	11500001	11600001	1	chr12:11500001-11600001	NAA16	YHC
chr12	14900001	15000001	1	chr12:14900001-15000001	NOT_FOUND	MGC
chr12	19700001	19800001	1	chr12:19700001-19800001	NOT_FOUND	WSC
chr12	20200001	20300001	1	chr12:20200001-20300001	NOT_FOUND	MGC
chr12	21200001	21300001	1	chr12:21200001-21300001	DHRS12,WDFY2	MGC
chr12	21400001	21500001	1	chr12:21400001-21500001	NOT_FOUND	YHC
chr12	21600001	21700001	1	chr12:21600001-21700001	CKAP2,THSD1,VPS36	YHC
chr12	22000001	22100001	1	chr12:22000001-22100001	NOT_FOUND	YHC
chr12	22200001	22300001	1	chr12:22200001-22300001	NOT_FOUND	YHC
chr12	23400001	23500001	1	chr12:23400001-23500001	NOT_FOUND	WSC
chr12	24000001	24100001	1	chr12:24000001-24100001	TRPC4	PWC
chr12	25900001	26200001	3	chr12:25900001-26200001	MAB21L1	CDM,CDM,CDM
chr12	26600001	26800001	2	chr12:26600001-26800001	NOT_FOUND	CDM,LSC
chr12	28000001	28100001	1	chr12:28000001-28100001	KL,STARD13	WSC
chr12	28900001	29000001	1	chr12:28900001-29000001	FRY	ZTC
chr12	29400001	29800001	6	chr12:29400001-29800001	MIR2299	WSC,PWC,ZTC,LSC,ZTC,ZTC
chr12	30200001	30300001	1	chr12:30200001-30300001	NOT_FOUND	ZTC
chr12	31700001	31900001	2	chr12:31700001-31900001	FLT1,MIR2300A,MIR2300B	MGC,MGC
chr12	37300001	37400001	2	chr12:37300001-37400001	NOT_FOUND	MGC,CDM
chr12	38000001	38100001	1	chr12:38000001-38100001	NOT_FOUND	YHC
chr12	41700001	41800001	1	chr12:41700001-41800001	NOT_FOUND	LSC
chr12	42100001	42300001	2	chr12:42100001-42300001	NOT_FOUND	LSC,PWC
chr12	45900001	46000001	1	chr12:45900001-46000001	NOT_FOUND	MGC
chr12	52800001	53000001	2	chr12:52800001-53000001	NOT_FOUND	PWC,PWC
chr12	53300001	53400001	1	chr12:53300001-53400001	EDNRB	MGC
chr12	60400001	60500001	1	chr12:60400001-60500001	NOT_FOUND	NDC
chr12	62200001	62300001	1	chr12:62200001-62300001	NOT_FOUND	MGC
chr12	63300001	63400001	1	chr12:63300001-63400001	NOT_FOUND	YHC
chr12	64300001	64400001	1	chr12:64300001-64400001	NOT_FOUND	YHC
chr12	65000001	65200001	2	chr12:65000001-65200001	NOT_FOUND	LSC,CDM
chr12	78500001	78800001	4	chr12:78500001-78800001	RAP2A	LSC,NDC,LSC,NDC
chr13	2600001	2700001	1	chr13:2600001-2700001	NOT_FOUND	WSC
chr13	3000001	3100001	1	chr13:3000001-3100001	NOT_FOUND	WSC
chr13	8200001	8400001	2	chr13:8200001-8400001	MACROD2	CDM,CDM
chr13	10500001	10600001	1	chr13:10500001-10600001	NOT_FOUND	MGC
chr13	11800001	11900001	1	chr13:11800001-11900001	NOT_FOUND	CDM
chr13	12900001	13000001	1	chr13:12900001-13000001	NOT_FOUND	MGC
chr13	14300001	14400001	1	chr13:14300001-14400001	NOT_FOUND	YHC
chr13	17400001	17500001	1	chr13:17400001-17500001	PFKFB3,RBM17	NDC
chr13	18300001	18400001	1	chr13:18300001-18400001	APBB1IP,CCNY	CDM
chr13	20700001	21100001	6	chr13:20700001-21100001	NOT_FOUND	LSC,PWC,ZTC,NDC,PWC,NDC
chr13	22800001	23000001	4	chr13:22800001-23000001	MIR2285D	WSC,ZTC,YHC,MGC
chr13	23100001	23200001	1	chr13:23100001-23200001	NOT_FOUND	MGC
chr13	23700001	23800001	1	chr13:23700001-23800001	BMI1,COMMD3,SPAG6	PWC
chr13	24000001	24600001	11	chr13:24000001-24600001	ARMC3,MSRB2,PIP4K2A	LSC,PWC,NDC,LSC,PWC,PWC,PWC,PWC,WSC,PWC,WSC
chr13	26600001	26700001	1	chr13:26600001-26700001	NOT_FOUND	MGC
chr13	27700001	27800001	1	chr13:27700001-27800001	NOT_FOUND	CDM
chr13	28400001	28500001	1	chr13:28400001-28500001	NOT_FOUND	WSC
chr13	28800001	28900001	1	chr13:28800001-28900001	FRMD4A	CDM
chr13	31400001	31500001	1	chr13:31400001-31500001	RSU1	CDM
chr13	31700001	31900001	2	chr13:31700001-31900001	CUBN,TRDMT1	LSC,NDC
chr13	32000001	32100001	2	chr13:32000001-32100001	ST8SIA6	PWC,ZTC
chr13	32600001	32900001	3	chr13:32600001-32900001	SLC39A12	WSC,WSC,CDM
chr13	33100001	33300001	2	chr13:33100001-33300001	CACNB2,NSUN6	YHC,YHC
chr13	34500001	34600001	1	chr13:34500001-34600001	ZNF438	YHC
chr13	34900001	35000001	1	chr13:34900001-35000001	SVIL	YHC
chr13	36300001	36500001	2	chr13:36300001-36500001	BAMBI	CDM,CDM
chr13	38000001	38100001	1	chr13:38000001-38100001	PCSK2,SLC6A9	CDM
chr13	38500001	38600001	3	chr13:38500001-38600001	MGME1,OVOL2,SNX5	PWC,WSC,ZTC
chr13	38800001	39000001	3	chr13:38800001-39000001	DTD1,DZANK1,POLR3F,RBBP9,SEC23B	CDM,WSC,WSC
chr13	39200001	39300001	1	chr13:39200001-39300001	NOT_FOUND	WSC
chr13	39500001	39900001	4	chr13:39500001-39900001	MIR2305,NAA20,RIN2	LSC,ZTC,ZTC,WSC
chr13	40000001	40100001	1	chr13:40000001-40100001	NOT_FOUND	ZTC
chr13	40400001	40600001	2	chr13:40400001-40600001	NOT_FOUND	PWC,PWC
chr13	40900001	41000001	1	chr13:40900001-41000001	KIZ,XRN2	YHC
chr13	41100001	41200001	1	chr13:41100001-41200001	NKX2-2	YHC
chr13	42000001	42300001	5	chr13:42000001-42300001	THBD	ZTC,NDC,ZTC,PWC,ZTC
chr13	42600001	42700001	2	chr13:42600001-42700001	NOT_FOUND	CDM,WSC
chr13	42800001	42900001	1	chr13:42800001-42900001	SYNDIG1	LSC
chr13	43200001	43500001	3	chr13:43200001-43500001	ABHD12,ANKRD16,ASB13,GDI2	CDM,CDM,LSC
chr13	43600001	43700001	1	chr13:43600001-43700001	LOC782061,TUBAL3,UCN3	PWC
chr13	44000001	44200001	2	chr13:44000001-44200001	20ALPHA-HSD,LOC782922	LSC,LSC
chr13	44400001	44500001	1	chr13:44400001-44500001	NOT_FOUND	NDC
chr13	45800001	46000001	2	chr13:45800001-46000001	NOT_FOUND	WSC,WSC
chr13	46100001	46300001	2	chr13:46100001-46300001	NOT_FOUND	WSC,NDC
chr13	46600001	46700001	2	chr13:46600001-46700001	ADARB2,GTPBP4,IDI1,WDR37	LSC,WSC
chr13	47300001	47400001	1	chr13:47300001-47400001	NOT_FOUND	NDC
chr13	47800001	47900001	1	chr13:47800001-47900001	CDS2	NDC
chr13	48500001	48800001	3	chr13:48500001-48800001	CRLS1,FERMT1,MCM8	PWC,NDC,PWC
chr13	49000001	49100001	1	chr13:49000001-49100001	NOT_FOUND	PWC
chr13	49400001	49600001	2	chr13:49400001-49600001	BMP2	MGC,MGC
chr13	50800001	51000001	3	chr13:50800001-51000001	NOT_FOUND	LSC,ZTC,LSC
chr13	53600001	53700001	1	chr13:53600001-53700001	PDYN,SIRPA	MGC
chr13	54200001	54300001	1	chr13:54200001-54300001	MYT1,NPBWR2,RGS19,SOX18,TCEA2	MGC
chr13	54800001	55000001	2	chr13:54800001-55000001	GID8,MIR124B,SLC17A9,YTHDF1	PWC,MGC
chr13	55100001	55200001	1	chr13:55100001-55200001	NTSR1,SLCO4A1	YHC
chr13	56900001	57100001	2	chr13:56900001-57100001	NOT_FOUND	PWC,PWC
chr13	57200001	57300001	1	chr13:57200001-57300001	PHACTR3	PWC
chr13	57600001	57700001	1	chr13:57600001-57700001	NOT_FOUND	MGC
chr13	58400001	58500001	1	chr13:58400001-58500001	VAPB	CDM
chr13	59300001	59400001	1	chr13:59300001-59400001	RAE1,RBM38,SPO11	CDM
chr13	59800001	60000001	2	chr13:59800001-60000001	FAM209A,RTFDC1,TFAP2C	NDC,LSC
chr13	60200001	60300001	1	chr13:60200001-60300001	FKBP1A,NSFL1C,SIRPD	WSC
chr13	60800001	60900001	1	chr13:60800001-60900001	FAM110A,SLC52A3	NDC
chr13	61600001	61800001	4	chr13:61600001-61800001	BCL2L1,COX4I2,DEFB124,HM13,ID1,REM1	LSC,PWC,WSC,ZTC
chr13	62100001	62200001	1	chr13:62100001-62200001	HCK,TM9SF4	LSC
chr13	67400001	67500001	1	chr13:67400001-67500001	CTNNBL1,VSTM2L	NDC
chr13	67600001	67700001	1	chr13:67600001-67700001	RPRD1B,TGM2	NDC
chr13	67800001	68000001	2	chr13:67800001-68000001	BPI,LBP	NDC,NDC
chr13	72800001	72900001	1	chr13:72800001-72900001	IFT52,SGK2,SRSF6	NDC
chr14	2100001	2300001	2	chr14:2100001-2300001	CCDC166,MAPK15,MIR193A-2,NRBP2,PUF60,TSTA3	LSC,LSC
chr14	5400001	5500001	1	chr14:5400001-5500001	FAM135B	NDC
chr14	8000001	8100001	1	chr14:8000001-8100001	MIR30B,MIR30D	WSC
chr14	8300001	8400001	1	chr14:8300001-8400001	NOT_FOUND	WSC
chr14	13500001	13700001	3	chr14:13500001-13700001	NOT_FOUND	YHC,CDM,CDM
chr14	16000001	16200001	2	chr14:16000001-16200001	NOT_FOUND	MGC,MGC
chr14	17500001	17600001	1	chr14:17500001-17600001	NOT_FOUND	PWC
chr14	18900001	19000001	1	chr14:18900001-19000001	NOT_FOUND	CDM
chr14	19900001	20000001	1	chr14:19900001-20000001	NOT_FOUND	MGC
chr14	20700001	20800001	1	chr14:20700001-20800001	CEBPD	NDC
chr14	21100001	21200001	1	chr14:21100001-21200001	MCM4,PRKDC	YHC
chr14	22400001	22500001	1	chr14:22400001-22500001	NOT_FOUND	YHC
chr14	22600001	22700001	1	chr14:22600001-22700001	PCMTD1	WSC
chr14	23300001	23400001	1	chr14:23300001-23400001	OPRK1	YHC
chr14	25500001	26100001	6	chr14:25500001-26100001	FAM110B,IMPAD1	YHC,YHC,YHC,YHC,YHC,YHC
chr14	28600001	28700001	1	chr14:28600001-28700001	CLVS1	WSC
chr14	29600001	29700001	1	chr14:29600001-29700001	NOT_FOUND	WSC
chr14	32000001	32100001	1	chr14:32000001-32100001	DNAJC5B	WSC
chr14	32600001	32700001	1	chr14:32600001-32700001	RRS1	WSC
chr14	32800001	33000001	3	chr14:32800001-33000001	MYBL1	WSC,LSC,WSC
chr14	33100001	33200001	1	chr14:33100001-33200001	PPP1R42	LSC
chr14	33300001	33400001	1	chr14:33300001-33400001	ARFGEF1,CSPP1	LSC
chr14	33700001	33800001	1	chr14:33700001-33800001	NOT_FOUND	MGC
chr14	36000001	36100001	1	chr14:36000001-36100001	NOT_FOUND	MGC
chr14	36700001	36900001	3	chr14:36700001-36900001	NOT_FOUND	WSC,ZTC,YHC
chr14	37300001	37400001	2	chr14:37300001-37400001	NOT_FOUND	MGC,CDM
chr14	37700001	37800001	1	chr14:37700001-37800001	NOT_FOUND	ZTC
chr14	40600001	40700001	1	chr14:40600001-40700001	NOT_FOUND	MGC
chr14	42100001	42200001	2	chr14:42100001-42200001	ZFHX4	YHC,MGC
chr14	47400001	47500001	1	chr14:47400001-47500001	TNFRSF11B	CDM
chr14	52500001	52600001	1	chr14:52500001-52600001	NOT_FOUND	ZTC
chr14	53000001	53100001	1	chr14:53000001-53100001	NOT_FOUND	WSC
chr14	53200001	53300001	1	chr14:53200001-53300001	NOT_FOUND	WSC
chr14	53500001	53600001	1	chr14:53500001-53600001	NOT_FOUND	WSC
chr14	53800001	53900001	1	chr14:53800001-53900001	NOT_FOUND	MGC
chr14	56200001	56300001	1	chr14:56200001-56300001	NOT_FOUND	NDC
chr14	58400001	58600001	3	chr14:58400001-58600001	EIF3E,RSPO2	NDC,WSC,NDC
chr14	59600001	59700001	1	chr14:59600001-59700001	NOT_FOUND	WSC
chr14	64900001	65000001	1	chr14:64900001-65000001	NOT_FOUND	MGC
chr14	65700001	65800001	1	chr14:65700001-65800001	NOT_FOUND	WSC
chr14	66900001	67000001	1	chr14:66900001-67000001	MIR599,MIR875	ZTC
chr14	70700001	70800001	1	chr14:70700001-70800001	NOT_FOUND	LSC
chr14	72000001	72100001	1	chr14:72000001-72100001	ESRP1	WSC
chr14	74900001	75000001	1	chr14:74900001-75000001	NOT_FOUND	ZTC
chr14	83000001	83200001	2	chr14:83000001-83200001	NOT_FOUND	LSC,ZTC
chr14	83400001	83500001	1	chr14:83400001-83500001	ENPP2,MIR2285N-6	CDM
chr14	83600001	83700001	2	chr14:83600001-83700001	DEPTOR,DSCC1,TAF2	LSC,ZTC
chr15	1500001	1600001	1	chr15:1500001-1600001	NOT_FOUND	YHC
chr15	6400001	6500001	1	chr15:6400001-6500001	MMP7	MGC
chr15	11000001	11100001	1	chr15:11000001-11100001	NOT_FOUND	YHC
chr15	33000001	33200001	2	chr15:33000001-33200001	NOT_FOUND	MGC,MGC
chr15	37300001	37400001	1	chr15:37300001-37400001	NOT_FOUND	NDC
chr15	40000001	40100001	2	chr15:40000001-40100001	MIR2285M-3	YHC,CDM
chr15	42900001	43000001	1	chr15:42900001-43000001	ADM,MIR6518,SBF2	WSC
chr15	43500001	43600001	1	chr15:43500001-43600001	MIR2284D,SWAP70	WSC
chr15	44900001	45000001	1	chr15:44900001-45000001	LMO1,RIC3	WSC
chr15	46000001	46100001	1	chr15:46000001-46100001	NOT_FOUND	ZTC
chr15	46400001	46500001	1	chr15:46400001-46500001	ZNF215	ZTC
chr15	48700001	48800001	1	chr15:48700001-48800001	UBQLN3	PWC
chr15	57300001	57500001	2	chr15:57300001-57500001	CAPN5	NDC,NDC
chr15	57600001	57700001	1	chr15:57600001-57700001	NOT_FOUND	NDC
chr15	60000001	60100001	2	chr15:60000001-60100001	NOT_FOUND	MGC,CDM
chr15	60300001	60400001	1	chr15:60300001-60400001	NOT_FOUND	YHC
chr15	79000001	79100001	1	chr15:79000001-79100001	NOT_FOUND	PWC
chr15	80200001	80300001	1	chr15:80200001-80300001	NOT_FOUND	LSC
chr15	82300001	82400001	1	chr15:82300001-82400001	C15H11orf31,CTNND1,MED19,TMX2,ZDHHC5	LSC
chr15	82600001	82700001	1	chr15:82600001-82700001	NOT_FOUND	WSC
chr15	82900001	83000001	1	chr15:82900001-83000001	NOT_FOUND	MGC
chr15	84500001	84600001	1	chr15:84500001-84600001	MS4A14,MS4A5,MS4A7	YHC
chr16	4500001	4600001	1	chr16:4500001-4600001	PIGR	NDC
chr16	5100001	5400001	3	chr16:5100001-5400001	CD55,CR2	NDC,NDC,NDC
chr16	6100001	6300001	3	chr16:6100001-6300001	CFH	LSC,LSC,NDC
chr16	8100001	8300001	3	chr16:8100001-8300001	NOT_FOUND	YHC,NDC,NDC
chr16	8600001	8800001	4	chr16:8600001-8800001	NOT_FOUND	ZTC,NDC,ZTC,NDC
chr16	8900001	9100001	3	chr16:8900001-9100001	NOT_FOUND	ZTC,LSC,ZTC
chr16	9200001	9500001	5	chr16:9200001-9500001	NOT_FOUND	ZTC,NDC,WSC,NDC,NDC
chr16	9800001	9900001	2	chr16:9800001-9900001	NOT_FOUND	LSC,NDC
chr16	10200001	10500001	5	chr16:10200001-10500001	NOT_FOUND	NDC,WSC,NDC,WSC,NDC
chr16	10600001	10800001	2	chr16:10600001-10800001	NOT_FOUND	WSC,NDC
chr16	15600001	15700001	1	chr16:15600001-15700001	NOT_FOUND	CDM
chr16	17900001	18000001	1	chr16:17900001-18000001	NOT_FOUND	CDM
chr16	19100001	19200001	2	chr16:19100001-19200001	NOT_FOUND	YHC,PWC
chr16	19900001	20000001	1	chr16:19900001-20000001	USH2A	WSC
chr16	20200001	20300001	1	chr16:20200001-20300001	USH2A	YHC
chr16	26400001	26500001	1	chr16:26400001-26500001	NOT_FOUND	CDM
chr16	27700001	27800001	1	chr16:27700001-27800001	CAPN2,CAPN8	CDM
chr16	28500001	28800001	5	chr16:28500001-28800001	CNIH3	YHC,YHC,YHC,PWC,WSC
chr16	29200001	29300001	1	chr16:29200001-29300001	NOT_FOUND	ZTC
chr16	29400001	29600001	3	chr16:29400001-29600001	EPHX1,SRP9	ZTC,PWC,ZTC
chr16	29800001	30000001	4	chr16:29800001-30000001	ACBD3,H3F3A	PWC,ZTC,PWC,ZTC
chr16	30700001	30800001	1	chr16:30700001-30800001	ADCK3,CDC42BPA	CDM
chr16	34200001	34300001	1	chr16:34200001-34300001	AKT3	CDM
chr16	36800001	36900001	1	chr16:36800001-36900001	NOT_FOUND	NDC
chr16	40700001	40800001	2	chr16:40700001-40800001	C16H1orf105,DNM3,PIGC	YHC,MGC
chr16	41700001	41800001	1	chr16:41700001-41800001	TNFSF4	NDC
chr16	41900001	42200001	3	chr16:41900001-42200001	DHRS3,VPS13D	WSC,NDC,NDC
chr16	42400001	42500001	1	chr16:42400001-42500001	TNFRSF1B	WSC
chr16	44700001	44800001	1	chr16:44700001-44800001	TMEM201	PWC
chr16	45200001	45700001	7	chr16:45200001-45700001	CA6,ENO1,SLC2A5	MGC,MGC,MGC,LSC,YHC,MGC,CDM
chr16	45800001	46100001	9	chr16:45800001-46100001	LOC786597,SLC45A1	YHC,MGC,CDM,LSC,ZTC,LSC,YHC,LSC,ZTC
chr16	46300001	46400001	1	chr16:46300001-46400001	TNFRSF9	ZTC
chr16	46500001	46700001	6	chr16:46500001-46700001	NOT_FOUND	YHC,MGC,PWC,YHC,MGC,PWC
chr16	46900001	47100001	2	chr16:46900001-47100001	NOT_FOUND	YHC,YHC
chr16	50100001	50200001	1	chr16:50100001-50200001	NOT_FOUND	LSC
chr16	51100001	51400001	6	chr16:51100001-51400001	ACTRT2	LSC,ZTC,LSC,ZTC,WSC,ZTC
chr16	51700001	52100001	6	chr16:51700001-52100001	C16H1orf86,GABRD,MIR2896,PRKCZ	WSC,WSC,WSC,ZTC,WSC,ZTC
chr16	52200001	52300001	1	chr16:52200001-52300001	CDK11B,MMP23B,NADK,SLC35E2	WSC
chr16	52700001	52800001	2	chr16:52700001-52800001	ISG15,KLHL17,NOC2L,PERM1	LSC,ZTC
chr16	52900001	53000001	1	chr16:52900001-53000001	NOT_FOUND	PWC
chr16	53200001	53300001	1	chr16:53200001-53300001	CASP9,CELA2A,CTRC,DNAJC16	LSC
chr16	55900001	56000001	1	chr16:55900001-56000001	NOT_FOUND	PWC
chr16	60300001	60400001	1	chr16:60300001-60400001	NOT_FOUND	MGC
chr16	67000001	67100001	1	chr16:67000001-67100001	C16H1orf21	LSC
chr16	73400001	73800001	8	chr16:73400001-73800001	INTS7,LPGAT1,NEK2,SLC30A1	YHC,CDM,YHC,MGC,CDM,YHC,MGC,CDM
chr17	1400001	1500001	1	chr17:1400001-1500001	TLL1	YHC
chr17	1600001	1700001	1	chr17:1600001-1700001	TLL1	YHC
chr17	4500001	4600001	1	chr17:4500001-4600001	NOT_FOUND	LSC
chr17	4900001	5000001	1	chr17:4900001-5000001	NOT_FOUND	ZTC
chr17	6500001	6600001	1	chr17:6500001-6600001	NOT_FOUND	NDC
chr17	6700001	7000001	3	chr17:6700001-7000001	RPS3A	LSC,CDM,CDM
chr17	14500001	14600001	1	chr17:14500001-14600001	SMARCA5	MGC
chr17	15300001	15400001	1	chr17:15300001-15400001	NOT_FOUND	MGC
chr17	15500001	15600001	1	chr17:15500001-15600001	NOT_FOUND	MGC
chr17	15700001	15800001	1	chr17:15700001-15800001	NOT_FOUND	MGC
chr17	15900001	16000001	1	chr17:15900001-16000001	NOT_FOUND	CDM
chr17	17200001	17300001	1	chr17:17200001-17300001	NOT_FOUND	YHC
chr17	18800001	18900001	1	chr17:18800001-18900001	CCRN4L,ELF2	MGC
chr17	23100001	23300001	2	chr17:23100001-23300001	NOT_FOUND	ZTC,ZTC
chr17	23900001	24000001	1	chr17:23900001-24000001	NOT_FOUND	ZTC
chr17	26000001	26100001	2	chr17:26000001-26100001	NOT_FOUND	YHC,CDM
chr17	26300001	26400001	1	chr17:26300001-26400001	NOT_FOUND	WSC
chr17	28900001	29000001	1	chr17:28900001-29000001	NOT_FOUND	YHC
chr17	39700001	39800001	1	chr17:39700001-39800001	NOT_FOUND	YHC
chr17	44200001	44300001	1	chr17:44200001-44300001	NOT_FOUND	YHC
chr17	46600001	46900001	4	chr17:46600001-46900001	NOT_FOUND	YHC,WSC,NDC,MGC
chr17	57900001	58000001	1	chr17:57900001-58000001	PRKAB1	CDM
chr17	58200001	58400001	5	chr17:58200001-58400001	NOT_FOUND	YHC,CDM,PWC,CDM,PWC
chr17	59300001	59400001	1	chr17:59300001-59400001	PEBP1,TAOK3	YHC
chr17	61300001	61500001	2	chr17:61300001-61500001	NOT_FOUND	YHC,LSC
chr17	69500001	69600001	1	chr17:69500001-69600001	PITPNB	MGC
chr17	71000001	71100001	1	chr17:71000001-71100001	ASCC2,UQCR10,ZMAT5	PWC
chr18	2500001	2700001	2	chr18:2500001-2700001	BCAR1,CFDP1,CTRB1,LOC618826	CDM,YHC
chr18	8100001	8200001	1	chr18:8100001-8200001	MIR2883	NDC
chr18	11100001	11300001	2	chr18:11100001-11300001	FAM92B	YHC,YHC
chr18	11600001	11700001	1	chr18:11600001-11700001	VAMP2	MGC
chr18	15200001	15300001	1	chr18:15200001-15300001	C18H16orf87	WSC
chr18	15800001	15900001	1	chr18:15800001-15900001	ITFG1	YHC
chr18	20100001	20200001	1	chr18:20100001-20200001	NOT_FOUND	CDM
chr18	21200001	21400001	2	chr18:21200001-21400001	NOT_FOUND	NDC,NDC
chr18	26700001	26900001	2	chr18:26700001-26900001	MIR2285N-4	CDM,CDM
chr18	27200001	27400001	2	chr18:27200001-27400001	NOT_FOUND	NDC,NDC
chr18	27600001	27700001	1	chr18:27600001-27700001	NOT_FOUND	CDM
chr18	28200001	28400001	3	chr18:28200001-28400001	NOT_FOUND	WSC,WSC,NDC
chr18	32500001	32600001	1	chr18:32500001-32600001	NOT_FOUND	YHC
chr18	35900001	36200001	3	chr18:35900001-36200001	CDH3	YHC,YHC,YHC
chr18	39100001	39300001	2	chr18:39100001-39300001	DHODH,DHX38,HP,TXNL4B	CDM,CDM
chr18	39700001	39900001	3	chr18:39700001-39900001	CALB2,ZNF19	LSC,PWC,PWC
chr18	40500001	40600001	1	chr18:40500001-40600001	CCNE1	YHC
chr18	43900001	44000001	1	chr18:43900001-44000001	CEBPA	PWC
chr18	45000001	45200001	3	chr18:45000001-45200001	GPI,PDCD2L,UBA2,WTIP	ZTC,NDC,WSC
chr18	47600001	47700001	1	chr18:47600001-47700001	ZNF570	YHC
chr18	48000001	48100001	1	chr18:48000001-48100001	NOT_FOUND	CDM
chr18	48300001	48400001	1	chr18:48300001-48400001	C18H19orf33,KCNK6,SPINT2	CDM
chr18	48500001	48800001	3	chr18:48500001-48800001	ACTN4,CAPN12,EIF3K,MAP4K1,MIR2329-1,MIR2329-2,RYR1	CDM,CDM,CDM
chr18	48900001	49000001	1	chr18:48900001-49000001	FBXO17,MRPS12,SARS2	CDM
chr18	56700001	56900001	2	chr18:56700001-56900001	ATF5,IZUMO2,NUP62,VRK3	ZTC,ZTC
chr18	65300001	65400001	1	chr18:65300001-65400001	NOT_FOUND	NDC
chr19	1300001	1700001	6	chr19:1300001-1700001	CA10	LSC,MGC,MGC,LSC,PWC,YHC
chr19	1900001	2000001	1	chr19:1900001-2000001	NOT_FOUND	NDC
chr19	2100001	2200001	1	chr19:2100001-2200001	NOT_FOUND	ZTC
chr19	3100001	3200001	1	chr19:3100001-3200001	NOT_FOUND	ZTC
chr19	14300001	14400001	1	chr19:14300001-14400001	HNF1B	PWC
chr19	15500001	15800001	3	chr19:15500001-15800001	NOT_FOUND	PWC,PWC,PWC
chr19	21000001	21100001	1	chr19:21000001-21100001	NOT_FOUND	LSC
chr19	21300001	21400001	1	chr19:21300001-21400001	ABHD15,TAOK1,TP53I13	CDM
chr19	21700001	21800001	1	chr19:21700001-21800001	MIR423,NSRP1	NDC
chr19	23500001	23600001	1	chr19:23500001-23600001	RPA1	MGC
chr19	25200001	25300001	1	chr19:25200001-25300001	ZZEF1	PWC
chr19	26900001	27200001	8	chr19:26900001-27200001	C19H17orf107,CAMTA2,CHRNE,ENO3,KIF1C,LOC100848357,MINK1,PFN1,PLD2,PSMB6,RNF167,SLC25A11,SPAG7,ZFP3	WSC,ZTC,WSC,ZTC,LSC,PWC,WSC,ZTC
chr19	27400001	27500001	1	chr19:27400001-27500001	ALOX12,ASGR2,BCL6B,C19H17orf49,MIR195,MIR497,RNASEK,SLC16A13	ZTC
chr19	27700001	27800001	1	chr19:27700001-27800001	CHRNB1,FGF11,NLGN2,PLSCR3,POLR2A,SLC35G6,SPEM1,TMEM102,TMEM256,ZBTB4	MGC
chr19	28600001	29000001	7	chr19:28600001-29000001	CCDC42,MFSD6L,MYH10,NDEL1,PIK3R6	PWC,LSC,WSC,LSC,PWC,ZTC,LSC
chr19	29100001	29200001	1	chr19:29100001-29200001	NTN1	PWC
chr19	33700001	34100001	5	chr19:33700001-34100001	ADORA2B,NCOR1,PIGL,TRPV2,UBB,ZNF287,ZSWIM7	PWC,ZTC,PWC,PWC,PWC
chr19	34600001	34700001	1	chr19:34600001-34700001	MAPK7,MFAP4,RNF112	MGC
chr19	37400001	37500001	1	chr19:37400001-37500001	KAT7	PWC
chr19	39600001	39700001	1	chr19:39600001-39700001	GPR179,MRPL45,SOCS7	LSC
chr19	39900001	40000001	1	chr19:39900001-40000001	PCGF2,PIP4K2B,PSMB3,PTTG1	PWC
chr19	41300001	41400001	1	chr19:41300001-41400001	IGFBP4,TNS4	ZTC
chr19	43000001	43200001	2	chr19:43000001-43200001	PTRF,STAT3,STAT5A	MGC,MGC
chr19	44000001	44100001	1	chr19:44000001-44100001	DHX8	MGC
chr19	44200001	44300001	1	chr19:44200001-44300001	DUSP3,SOST	MGC
chr19	44400001	44500001	1	chr19:44400001-44500001	MPP2,PPY,PYY,PYY2,TMEM101	WSC
chr19	44800001	44900001	2	chr19:44800001-44900001	ITGA2B	LSC,PWC
chr19	45000001	45100001	1	chr19:45000001-45100001	CCDC43	MGC
chr19	47200001	47300001	1	chr19:47200001-47300001	NOT_FOUND	LSC
chr19	47700001	47900001	2	chr19:47700001-47900001	MARCH10,MRC2	PWC,LSC
chr19	52600001	52700001	1	chr19:52600001-52700001	NPTX1,RPTOR	MGC
chr19	54500001	54600001	1	chr19:54500001-54600001	AFMID,BIRC5,TK1	LSC
chr19	59100001	59200001	1	chr19:59100001-59200001	NOT_FOUND	CDM
chr19	59300001	59600001	4	chr19:59300001-59600001	NOT_FOUND	CDM,CDM,CDM,NDC
chr19	59700001	60100001	4	chr19:59700001-60100001	NOT_FOUND	CDM,CDM,ZTC,CDM
chr20	900001	1000001	1	chr20:900001-1000001	SLIT3	WSC
chr20	1300001	1400001	1	chr20:1300001-1400001	SPDL1	MGC
chr20	1700001	1800001	2	chr20:1700001-1800001	NOT_FOUND	ZTC,NDC
chr20	3000001	3100001	1	chr20:3000001-3100001	TLX3	WSC
chr20	3200001	3300001	1	chr20:3200001-3300001	NOT_FOUND	PWC
chr20	9900001	10000001	1	chr20:9900001-10000001	GTF2H2	ZTC
chr20	10100001	10200001	3	chr20:10100001-10200001	GTF2H2,MIR7858,OCLN	MGC,LSC,ZTC
chr20	10400001	10700001	3	chr20:10400001-10700001	CCNB1,CENPH,SLC30A5	LSC,NDC,LSC
chr20	15200001	15300001	1	chr20:15200001-15300001	MIR320A-2,RNF180	YHC
chr20	15400001	15500001	1	chr20:15400001-15500001	NOT_FOUND	MGC
chr20	16000001	16100001	1	chr20:16000001-16100001	NOT_FOUND	ZTC
chr20	19700001	20000001	3	chr20:19700001-20000001	NOT_FOUND	YHC,YHC,YHC
chr20	23600001	23700001	1	chr20:23600001-23700001	PPAP2A	PWC
chr20	27600001	27700001	1	chr20:27600001-27700001	NOT_FOUND	PWC
chr20	30800001	30900001	1	chr20:30800001-30900001	NOT_FOUND	CDM
chr20	36500001	36600001	2	chr20:36500001-36600001	NOT_FOUND	PWC,WSC
chr20	37500001	37700001	2	chr20:37500001-37700001	SLC1A3	YHC,NDC
chr20	38800001	38900001	1	chr20:38800001-38900001	NOT_FOUND	ZTC
chr20	39300001	39400001	1	chr20:39300001-39400001	NOT_FOUND	WSC
chr20	40000001	40400001	6	chr20:40000001-40400001	ADAMTS12,TARS	ZTC,LSC,ZTC,LSC,ZTC,LSC
chr20	47200001	47400001	3	chr20:47200001-47400001	NOT_FOUND	MGC,CDM,MGC
chr20	47900001	48000001	1	chr20:47900001-48000001	NOT_FOUND	CDM
chr20	48500001	48600001	1	chr20:48500001-48600001	NOT_FOUND	NDC
chr20	52000001	52100001	1	chr20:52000001-52100001	NOT_FOUND	ZTC
chr20	56300001	56400001	1	chr20:56300001-56400001	MYO10	NDC
chr20	59500001	59600001	1	chr20:59500001-59600001	NOT_FOUND	WSC
chr20	61200001	61300001	1	chr20:61200001-61300001	NOT_FOUND	YHC
chr20	61800001	61900001	1	chr20:61800001-61900001	NOT_FOUND	ZTC
chr20	66100001	66300001	2	chr20:66100001-66300001	NOT_FOUND	YHC,YHC
chr20	68400001	68500001	1	chr20:68400001-68500001	NOT_FOUND	MGC
chr20	71000001	71200001	3	chr20:71000001-71200001	LPCAT1	YHC,YHC,MGC
chr20	71500001	71600001	1	chr20:71500001-71600001	BRD9,TPPP	MGC
chr21	2700001	2900001	2	chr21:2700001-2900001	NOT_FOUND	YHC,YHC
chr21	4100001	4200001	1	chr21:4100001-4200001	NOT_FOUND	YHC
chr21	4500001	4600001	2	chr21:4500001-4600001	NOT_FOUND	CDM,LSC
chr21	5200001	5300001	1	chr21:5200001-5300001	NOT_FOUND	ZTC
chr21	11900001	12000001	1	chr21:11900001-12000001	NOT_FOUND	NDC
chr21	12900001	13100001	2	chr21:12900001-13100001	NOT_FOUND	PWC,PWC
chr21	13500001	13600001	1	chr21:13500001-13600001	NOT_FOUND	PWC
chr21	14100001	14300001	2	chr21:14100001-14300001	NOT_FOUND	MGC,MGC
chr21	16300001	16400001	1	chr21:16300001-16400001	SV2B	ZTC
chr21	18800001	19000001	2	chr21:18800001-19000001	NOT_FOUND	NDC,MGC
chr21	21900001	22000001	1	chr21:21900001-22000001	IDH2	ZTC
chr21	22900001	23100001	3	chr21:22900001-23100001	SLC28A1	LSC,PWC,WSC
chr21	23200001	23400001	3	chr21:23200001-23400001	PDE8A,RPS17	WSC,ZTC,YHC
chr21	23700001	23800001	1	chr21:23700001-23800001	C21H15orf40,FAM103A1	LSC
chr21	24200001	24600001	4	chr21:24200001-24600001	NOT_FOUND	MGC,MGC,MGC,NDC
chr21	25500001	25800001	3	chr21:25500001-25800001	BTBD1,CTSH,MORF4L1,RASGRF1	WSC,WSC,WSC
chr21	25900001	26200001	5	chr21:25900001-26200001	ANKRD34C,MIR184,TMED3	MGC,WSC,LSC,NDC,NDC
chr21	26300001	26500001	4	chr21:26300001-26500001	BCL2A1,MTHFS	LSC,NDC,LSC,NDC
chr21	26700001	26900001	2	chr21:26700001-26900001	ARNT2	NDC,NDC
chr21	28100001	28300001	2	chr21:28100001-28300001	KLF13	NDC,MGC
chr21	29400001	29500001	1	chr21:29400001-29500001	NOT_FOUND	LSC
chr21	29600001	29700001	1	chr21:29600001-29700001	SNRPA1	LSC
chr21	29800001	29900001	1	chr21:29800001-29900001	NOT_FOUND	LSC
chr21	30700001	30800001	1	chr21:30700001-30800001	OTUD7A	NDC
chr21	30900001	31000001	1	chr21:30900001-31000001	NOT_FOUND	YHC
chr21	31200001	31400001	2	chr21:31200001-31400001	CRABP1,WDR61	WSC,NDC
chr21	31700001	31800001	1	chr21:31700001-31800001	FBXO22,UBE2Q2	NDC
chr21	31900001	32700001	14	chr21:31900001-32700001	C21H15orf27,ETFA,ISL2,PSTPIP1,RCN2	YHC,MGC,NDC,YHC,YHC,YHC,MGC,MGC,NDC,MGC,CDM,YHC,MGC,CDM
chr21	32800001	32900001	1	chr21:32800001-32900001	NOT_FOUND	MGC
chr21	33000001	33100001	1	chr21:33000001-33100001	HMG20A	CDM
chr21	33200001	33300001	2	chr21:33200001-33300001	NOT_FOUND	YHC,WSC
chr21	33500001	33700001	2	chr21:33500001-33700001	CSPG4,IMP3,ODF3L1,PTPN9,SNUPN,SNX33	YHC,MGC
chr21	34400001	34500001	1	chr21:34400001-34500001	ARID3B,CLK3,EDC3	PWC
chr21	36800001	37000001	2	chr21:36800001-37000001	NOT_FOUND	PWC,MGC
chr21	38800001	38900001	1	chr21:38800001-38900001	NOT_FOUND	ZTC
chr21	40700001	40800001	1	chr21:40700001-40800001	NOT_FOUND	NDC
chr21	41700001	41800001	1	chr21:41700001-41800001	SCFD1	PWC
chr21	43700001	43800001	1	chr21:43700001-43800001	NOT_FOUND	PWC
chr21	45500001	45600001	1	chr21:45500001-45600001	BAZ1A,CFL2	MGC
chr21	45700001	45800001	1	chr21:45700001-45800001	FAM177A1,LOC613444,PPP2R3C,SRP54	YHC
chr21	49000001	49100001	1	chr21:49000001-49100001	NOT_FOUND	MGC
chr21	53000001	53100001	1	chr21:53000001-53100001	NOT_FOUND	CDM
chr21	54200001	54300001	1	chr21:54200001-54300001	NOT_FOUND	ZTC
chr21	66900001	67000001	1	chr21:66900001-67000001	WARS,WDR25	ZTC
chr21	67500001	67600001	2	chr21:67500001-67600001	MIR1185,MIR1193,MIR1197,MIR134,MIR154A,MIR154B,MIR154C,MIR299,MIR323,MIR329A,MIR329B,MIR3578,MIR376A,MIR376B,MIR376C,MIR376D,MIR376E,MIR379,MIR380,MIR381,MIR382,MIR3956,MIR411A,MIR411B,MIR411C,MIR453,MIR485,MIR487A,MIR487B,MIR494,MIR495,MIR496,MIR539,MIR543,MIR544A,MIR654,MIR655,MIR758	LSC,PWC
chr21	70600001	70700001	2	chr21:70600001-70700001	NOT_FOUND	WSC,NDC
chr21	71200001	71300001	2	chr21:71200001-71300001	BTBD6	YHC,LSC
chr22	1400001	1500001	1	chr22:1400001-1500001	SEC61G	WSC
chr22	4000001	4100001	1	chr22:4000001-4100001	NOT_FOUND	YHC
chr22	6000001	6100001	2	chr22:6000001-6100001	STT3B	MGC,ZTC
chr22	10300001	10400001	1	chr22:10300001-10400001	LRRFIP2	ZTC
chr22	10600001	10700001	1	chr22:10600001-10700001	NOT_FOUND	ZTC
chr22	11500001	11600001	1	chr22:11500001-11600001	DLEC1,PLCD1	PWC
chr22	14200001	14300001	2	chr22:14200001-14300001	NOT_FOUND	CDM,ZTC
chr22	16900001	17000001	1	chr22:16900001-17000001	ARPC4,CAMK1,CIDEC,JAGN1,RPUSD3,TADA3	LSC
chr22	17500001	17600001	1	chr22:17500001-17600001	SRGAP3	WSC
chr22	18800001	18900001	1	chr22:18800001-18900001	GRM7	PWC
chr22	20700001	20800001	1	chr22:20700001-20800001	NOT_FOUND	WSC
chr22	21400001	21500001	1	chr22:21400001-21500001	BHLHE40	MGC
chr22	22800001	22900001	1	chr22:22800001-22900001	NOT_FOUND	LSC
chr22	24100001	24200001	1	chr22:24100001-24200001	NOT_FOUND	CDM
chr22	26700001	26800001	1	chr22:26700001-26800001	NOT_FOUND	CDM
chr22	27200001	27300001	1	chr22:27200001-27300001	NOT_FOUND	CDM
chr22	27500001	27600001	1	chr22:27500001-27600001	NOT_FOUND	CDM
chr22	27900001	28000001	1	chr22:27900001-28000001	NOT_FOUND	LSC
chr22	28800001	28900001	1	chr22:28800001-28900001	NOT_FOUND	WSC
chr22	29200001	29300001	1	chr22:29200001-29300001	NOT_FOUND	WSC
chr22	30500001	30600001	1	chr22:30500001-30600001	FOXP1	ZTC
chr22	32500001	32600001	1	chr22:32500001-32600001	ARL6IP5,LMOD3,UBA3	CDM
chr22	32700001	32900001	2	chr22:32700001-32900001	FAM19A4	CDM,CDM
chr22	34900001	35000001	1	chr22:34900001-35000001	NOT_FOUND	YHC
chr22	35300001	35400001	1	chr22:35300001-35400001	SLC25A26	PWC
chr22	37200001	37300001	1	chr22:37200001-37300001	NOT_FOUND	YHC
chr22	38200001	38300001	1	chr22:38200001-38300001	NOT_FOUND	WSC
chr22	43600001	43800001	3	chr22:43600001-43800001	ABHD6,DNASE1L3,FLNB,MIR2370	PWC,PWC,ZTC
chr22	44100001	44200001	1	chr22:44100001-44200001	ARF4,PDE12	ZTC
chr22	45000001	45100001	1	chr22:45000001-45100001	ERC2,MIR2371	LSC
chr22	45200001	45400001	5	chr22:45200001-45400001	ERC2	LSC,WSC,ZTC,WSC,ZTC
chr22	45600001	45700001	1	chr22:45600001-45700001	NOT_FOUND	WSC
chr22	48000001	48100001	1	chr22:48000001-48100001	CACNA1D	MGC
chr22	48300001	48400001	1	chr22:48300001-48400001	PRKCD,RFT1	WSC
chr22	48500001	48600001	1	chr22:48500001-48600001	SFMBT1,TMEM110	WSC
chr22	49100001	49200001	1	chr22:49100001-49200001	GLYCTK,MIR135A-1,MIRLET7G,WDR82	CDM
chr22	49800001	50600001	15	chr22:49800001-50600001	C22H3orf18,CISH,CYB561D2,HEMK1,HYAL2,MANF,MAPKAPK3,NPRL2,RASSF1,RBM15B,TMEM115,ZMYND10	MGC,CDM,MGC,CDM,MGC,CDM,MGC,CDM,MGC,MGC,CDM,MGC,CDM,MGC,CDM
chr22	51100001	51300001	2	chr22:51100001-51300001	AMT,DAG1,NICN1,RHOA,TCTA	MGC,MGC
chr22	51400001	51600001	3	chr22:51400001-51600001	ARIH2,C22H3orf84,CCDC36,CCDC71,DALRD3,IMPDH2,KLHDC8B,LAMB2,MIR191,MIR425,NDUFAF3,P4HTM,QARS,QRICH1,WDR6	MGC,YHC,PWC
chr22	53700001	53900001	2	chr22:53700001-53900001	CCR1,CCR3,LOC529196	LSC,ZTC
chr22	54000001	54100001	1	chr22:54000001-54100001	CCR9,CXCR6	LSC
chr22	56500001	56600001	1	chr22:56500001-56600001	TRH	ZTC
chr22	56900001	57000001	1	chr22:56900001-57000001	CAND2,IFT122,MBD4,RPL32	WSC
chr22	57200001	57300001	1	chr22:57200001-57300001	MKRN2,PPARG-TSEN2,RAF1,TSEN2	CDM
chr22	57400001	57500001	1	chr22:57400001-57500001	MIR2373,PPARG,PPARG-TSEN2	CDM
chr22	59200001	59300001	1	chr22:59200001-59300001	NUP210	NDC
chr22	59600001	59700001	1	chr22:59600001-59700001	ACAD9,EFCC1	YHC
chr22	60800001	60900001	1	chr22:60800001-60900001	NOT_FOUND	CDM
chr23	1500001	1600001	1	chr23:1500001-1600001	NOT_FOUND	ZTC
chr23	2400001	2600001	3	chr23:2400001-2600001	PRIM2	MGC,WSC,WSC
chr23	2700001	2800001	1	chr23:2700001-2800001	PRIM2	MGC
chr23	5800001	5900001	1	chr23:5800001-5900001	NOT_FOUND	PWC
chr23	6500001	6600001	1	chr23:6500001-6600001	LRRC1	YHC
chr23	8800001	8900001	1	chr23:8800001-8900001	TAF11	PWC
chr23	17600001	17700001	1	chr23:17600001-17700001	AARS2,MRPL14,TMEM63B	PWC
chr23	17900001	18000001	1	chr23:17900001-18000001	NOT_FOUND	ZTC
chr23	18600001	18800001	2	chr23:18600001-18800001	SUPT3H	LSC,LSC
chr23	20000001	20100001	1	chr23:20000001-20100001	GPR116	YHC
chr23	24500001	24600001	1	chr23:24500001-24600001	EFHC1,PAQR8	YHC
chr23	30500001	30600001	1	chr23:30500001-30600001	NOT_FOUND	NDC
chr23	30800001	30900001	2	chr23:30800001-30900001	MIR7857	YHC,NDC
chr23	31600001	31700001	3	chr23:31600001-31700001	H4,HFE,HIST1H1C,TRIM38	YHC,CDM,PWC
chr23	32000001	32200001	2	chr23:32000001-32200001	LRRC16A,SCGN	MGC,LSC
chr23	32900001	33100001	2	chr23:32900001-33100001	ALDH5A1,GPLD1,MRS2	CDM,CDM
chr23	36700001	36800001	1	chr23:36700001-36800001	CDKAL1	NDC
chr23	40600001	40700001	1	chr23:40600001-40700001	GMPR,LOC574091	MGC
chr23	43400001	43500001	1	chr23:43400001-43500001	PHACTR1	WSC
chr23	44500001	44600001	1	chr23:44500001-44600001	ADTRP	NDC
chr23	45000001	45100001	1	chr23:45000001-45100001	ELOVL2,SMIM13	CDM
chr23	46400001	46500001	1	chr23:46400001-46500001	NOT_FOUND	LSC
chr23	47900001	48000001	1	chr23:47900001-48000001	NOT_FOUND	WSC
chr23	51200001	51400001	2	chr23:51200001-51400001	GMDS	YHC,YHC
chr23	52000001	52100001	1	chr23:52000001-52100001	EXOC2,IRF4	CDM
chr24	1200001	1300001	1	chr24:1200001-1300001	ATP9B	CDM
chr24	2600001	2700001	2	chr24:2600001-2700001	NOT_FOUND	CDM,LSC
chr24	4200001	4300001	1	chr24:4200001-4300001	CNDP1,CNDP2	MGC
chr24	7400001	7600001	2	chr24:7400001-7600001	RTTN	YHC,PWC
chr24	8000001	8100001	1	chr24:8000001-8100001	NOT_FOUND	MGC
chr24	9400001	9500001	1	chr24:9400001-9500001	NOT_FOUND	PWC
chr24	9900001	10000001	1	chr24:9900001-10000001	NOT_FOUND	LSC
chr24	13900001	14000001	1	chr24:13900001-14000001	NOT_FOUND	PWC
chr24	16300001	16400001	1	chr24:16300001-16400001	NOT_FOUND	WSC
chr24	18300001	18500001	2	chr24:18300001-18500001	NOT_FOUND	PWC,PWC
chr24	18600001	18900001	5	chr24:18600001-18900001	NOT_FOUND	MGC,PWC,YHC,MGC,PWC
chr24	19700001	19800001	1	chr24:19700001-19800001	NOT_FOUND	MGC
chr24	20800001	21000001	3	chr24:20800001-21000001	FHOD3	PWC,LSC,PWC
chr24	21800001	21900001	1	chr24:21800001-21900001	INO80C	PWC
chr24	23200001	23300001	1	chr24:23200001-23300001	NOL4	ZTC
chr24	23400001	23500001	1	chr24:23400001-23500001	NOL4	PWC
chr24	23600001	23700001	1	chr24:23600001-23700001	NOL4	LSC
chr24	23800001	23900001	1	chr24:23800001-23900001	NOT_FOUND	LSC
chr24	24500001	24600001	1	chr24:24500001-24600001	NOT_FOUND	PWC
chr24	24900001	25000001	1	chr24:24900001-25000001	NOT_FOUND	PWC
chr24	25100001	25300001	2	chr24:25100001-25300001	MEP1B	CDM,PWC
chr24	26300001	26400001	1	chr24:26300001-26400001	DSC1,DSC2,DSC3	MGC
chr24	27300001	27400001	1	chr24:27300001-27400001	NOT_FOUND	PWC
chr24	27600001	27800001	2	chr24:27600001-27800001	NOT_FOUND	PWC,PWC
chr24	28400001	28500001	1	chr24:28400001-28500001	NOT_FOUND	PWC
chr24	31200001	31300001	1	chr24:31200001-31300001	NOT_FOUND	CDM
chr24	34400001	34500001	1	chr24:34400001-34500001	NOT_FOUND	PWC
chr24	34600001	34700001	1	chr24:34600001-34700001	NOT_FOUND	ZTC
chr24	38200001	38300001	1	chr24:38200001-38300001	DLGAP1	CDM
chr24	42100001	42200001	2	chr24:42100001-42200001	NOT_FOUND	LSC,PWC
chr24	42400001	42500001	1	chr24:42400001-42500001	NOT_FOUND	LSC
chr24	46200001	46300001	1	chr24:46200001-46300001	PSTPIP2	MGC
chr24	48800001	48900001	1	chr24:48800001-48900001	NOT_FOUND	CDM
chr24	50100001	50400001	8	chr24:50100001-50400001	LOC540193,MBD1	CDM,YHC,MGC,CDM,LSC,LSC,WSC,ZTC
chr24	53800001	53900001	1	chr24:53800001-53900001	NOT_FOUND	NDC
chr24	55100001	55200001	1	chr24:55100001-55200001	TCF4	YHC
chr24	56000001	56300001	3	chr24:56000001-56300001	NOT_FOUND	YHC,YHC,YHC
chr24	56500001	56600001	1	chr24:56500001-56600001	WDR7	ZTC
chr24	57900001	58000001	2	chr24:57900001-58000001	NOT_FOUND	ZTC,NDC
chr24	60000001	60300001	4	chr24:60000001-60300001	NOT_FOUND	WSC,WSC,NDC,NDC
chr24	60400001	60600001	2	chr24:60400001-60600001	CDH20	NDC,NDC
chr24	60700001	60800001	1	chr24:60700001-60800001	NOT_FOUND	NDC
chr24	61600001	61700001	1	chr24:61600001-61700001	NOT_FOUND	LSC
chr24	61800001	61900001	1	chr24:61800001-61900001	NOT_FOUND	LSC
chr24	62000001	62100001	1	chr24:62000001-62100001	BCL2	LSC
chr25	10400001	10500001	1	chr25:10400001-10500001	SNN,TXNDC11,ZC3H7A	NDC
chr25	12500001	12700001	2	chr25:12500001-12700001	NOT_FOUND	YHC,CDM
chr25	13000001	13100001	1	chr25:13000001-13100001	MKL2	ZTC
chr25	13500001	13600001	1	chr25:13500001-13600001	PARN	YHC
chr25	14400001	14500001	1	chr25:14400001-14500001	ABCC1	NDC
chr25	14800001	14900001	1	chr25:14800001-14900001	NOT_FOUND	WSC
chr25	15100001	15200001	1	chr25:15100001-15200001	NOT_FOUND	NDC
chr25	16700001	16800001	1	chr25:16700001-16800001	NOT_FOUND	WSC
chr25	17800001	17900001	1	chr25:17800001-17900001	NOT_FOUND	NDC
chr25	25600001	25800001	2	chr25:25600001-25800001	GSG1L	MGC,MGC
chr25	25900001	26000001	1	chr25:25900001-26000001	NOT_FOUND	MGC
chr25	29400001	29500001	1	chr25:29400001-29500001	WBSCR17	ZTC
chr25	29600001	29700001	1	chr25:29600001-29700001	WBSCR17	PWC
chr25	30400001	30700001	3	chr25:30400001-30700001	NOT_FOUND	YHC,YHC,YHC
chr25	39100001	39200001	1	chr25:39100001-39200001	RNF216	PWC
chr25	40300001	40500001	2	chr25:40300001-40500001	NOT_FOUND	LSC,LSC
chr25	40700001	40900001	3	chr25:40700001-40900001	NOT_FOUND	YHC,LSC,LSC
chr26	1800001	1900001	1	chr26:1800001-1900001	NOT_FOUND	ZTC
chr26	2800001	2900001	1	chr26:2800001-2900001	ZWINT	MGC
chr26	4100001	4200001	1	chr26:4100001-4200001	NOT_FOUND	MGC
chr26	5200001	5300001	2	chr26:5200001-5300001	NOT_FOUND	PWC,WSC
chr26	6000001	6400001	12	chr26:6000001-6400001	MBL2	LSC,PWC,ZTC,LSC,PWC,WSC,ZTC,LSC,PWC,WSC,ZTC,ZTC
chr26	7500001	7600001	1	chr26:7500001-7600001	PRKG1	MGC
chr26	13400001	13500001	1	chr26:13400001-13500001	NOT_FOUND	LSC
chr26	15100001	15200001	1	chr26:15100001-15200001	LGI1	WSC
chr26	20200001	20300001	2	chr26:20200001-20300001	CNNM1,GOT1	WSC,ZTC
chr26	22100001	22200001	1	chr26:22100001-22200001	BTRC,POLL	PWC
chr26	24800001	24900001	2	chr26:24800001-24900001	COL17A1,SLK	LSC,PWC
chr26	25000001	25100001	1	chr26:25000001-25100001	CFAP43,GSTO1,GSTO2	LSC
chr26	25400001	25600001	2	chr26:25400001-25600001	SORCS3	YHC,WSC
chr26	28500001	28700001	2	chr26:28500001-28700001	NOT_FOUND	MGC,LSC
chr26	29100001	29200001	1	chr26:29100001-29200001	NOT_FOUND	ZTC
chr26	31500001	31700001	3	chr26:31500001-31700001	RBM20	NDC,WSC,NDC
chr26	37800001	37900001	1	chr26:37800001-37900001	SLC18A2,VAX1	ZTC
chr26	38700001	39300001	9	chr26:38700001-39300001	FAM204A,PRLHR	LSC,ZTC,LSC,ZTC,NDC,WSC,ZTC,ZTC,WSC
chr26	41900001	42000001	1	chr26:41900001-42000001	FGFR2	PWC
chr26	42100001	42200001	1	chr26:42100001-42200001	NOT_FOUND	PWC
chr26	42300001	42400001	1	chr26:42300001-42400001	NOT_FOUND	ZTC
chr26	43700001	43800001	1	chr26:43700001-43800001	NOT_FOUND	YHC
chr26	45800001	45900001	1	chr26:45800001-45900001	ADAM12,FANK1	ZTC
chr26	46100001	46200001	1	chr26:46100001-46200001	ADAM12	WSC
chr26	46600001	46700001	1	chr26:46600001-46700001	NOT_FOUND	MGC
chr26	50900001	51000001	1	chr26:50900001-51000001	NOT_FOUND	WSC
chr27	700001	800001	1	chr27:700001-800001	NOT_FOUND	YHC
chr27	1700001	1800001	1	chr27:1700001-1800001	NOT_FOUND	CDM
chr27	2000001	2200001	2	chr27:2000001-2200001	NOT_FOUND	CDM,CDM
chr27	2300001	2400001	1	chr27:2300001-2400001	NOT_FOUND	CDM
chr27	2600001	2800001	2	chr27:2600001-2800001	NOT_FOUND	CDM,CDM
chr27	3100001	3200001	2	chr27:3100001-3200001	NOT_FOUND	CDM,NDC
chr27	3500001	3600001	1	chr27:3500001-3600001	NOT_FOUND	PWC
chr27	6800001	6900001	1	chr27:6800001-6900001	SPCS3	CDM
chr27	8800001	9100001	3	chr27:8800001-9100001	NOT_FOUND	NDC,NDC,NDC
chr27	10200001	10300001	1	chr27:10200001-10300001	NOT_FOUND	LSC
chr27	10500001	10600001	1	chr27:10500001-10600001	NOT_FOUND	PWC
chr27	15800001	15900001	3	chr27:15800001-15900001	NOT_FOUND	YHC,MGC,CDM
chr27	18900001	19000001	1	chr27:18900001-19000001	MTMR7	YHC
chr27	19300001	19400001	1	chr27:19300001-19400001	NOT_FOUND	YHC
chr27	20800001	20900001	1	chr27:20800001-20900001	NOT_FOUND	WSC
chr27	22300001	22400001	1	chr27:22300001-22400001	NOT_FOUND	WSC
chr27	23200001	23300001	1	chr27:23200001-23300001	NOT_FOUND	LSC
chr27	23900001	24100001	2	chr27:23900001-24100001	NOT_FOUND	WSC,WSC
chr27	24300001	24600001	3	chr27:24300001-24600001	PPP1R3B	WSC,WSC,WSC
chr27	26200001	26300001	2	chr27:26200001-26300001	WRN	WSC,ZTC
chr27	26400001	26500001	2	chr27:26400001-26500001	WRN	WSC,NDC
chr27	26700001	26900001	2	chr27:26700001-26900001	NOT_FOUND	NDC,NDC
chr27	29900001	30100001	3	chr27:29900001-30100001	NOT_FOUND	MGC,YHC,MGC
chr27	31400001	31600001	2	chr27:31400001-31600001	NOT_FOUND	WSC,LSC
chr27	32900001	33100001	2	chr27:32900001-33100001	ADRB3,ASH2L,BAG4,EIF4EBP1,LSM1,STAR,WHSC1L1	YHC,YHC
chr27	34800001	34900001	1	chr27:34800001-34900001	C27H8orf4	PWC
chr27	35500001	35600001	1	chr27:35500001-35600001	ZMAT4	LSC
chr27	36300001	36500001	2	chr27:36300001-36500001	NOT_FOUND	WSC,WSC
chr27	37100001	37200001	1	chr27:37100001-37200001	NOT_FOUND	ZTC
chr27	40700001	40800001	1	chr27:40700001-40800001	NOT_FOUND	LSC
chr27	41200001	41300001	1	chr27:41200001-41300001	NOT_FOUND	ZTC
chr27	41700001	42200001	8	chr27:41700001-42200001	NKIRAS1,NR1D2,RPL15,UBE2E1	LSC,PWC,LSC,ZTC,LSC,ZTC,LSC,ZTC
chr27	42800001	42900001	1	chr27:42800001-42900001	NOT_FOUND	NDC
chr28	400001	500001	1	chr28:400001-500001	ACTA1,NUP133	PWC
chr28	2100001	2200001	1	chr28:2100001-2200001	RHOU	PWC
chr28	5900001	6000001	2	chr28:5900001-6000001	NTPCR	WSC,ZTC
chr28	6100001	6200001	1	chr28:6100001-6200001	NOT_FOUND	MGC
chr28	6900001	7300001	5	chr28:6900001-7300001	COA6,SLC35F3	NDC,WSC,NDC,ZTC,WSC
chr28	7400001	7500001	1	chr28:7400001-7500001	NOT_FOUND	ZTC
chr28	12600001	12900001	3	chr28:12600001-12900001	CHRM3,ZNF33B	CDM,CDM,CDM
chr28	13100001	13200001	1	chr28:13100001-13200001	NOT_FOUND	CDM
chr28	18500001	18600001	1	chr28:18500001-18600001	NOT_FOUND	CDM
chr28	19300001	19400001	1	chr28:19300001-19400001	JMJD1C,NRBF2	MGC
chr28	19500001	19600001	1	chr28:19500001-19600001	JMJD1C,MIR1296	PWC
chr28	21000001	21100001	1	chr28:21000001-21100001	NOT_FOUND	MGC
chr28	25300001	25400001	2	chr28:25300001-25400001	DDX21,DDX50,STOX1	PWC,WSC
chr28	28600001	28700001	1	chr28:28600001-28700001	MICU1,MIR2891	YHC
chr28	33700001	33800001	1	chr28:33700001-33800001	DLG5	LSC
chr28	35300001	35500001	2	chr28:35300001-35500001	ANXA11,PLAC9,TMEM254	LSC,LSC
chr28	35900001	36400001	8	chr28:35900001-36400001	DYDC1,DYDC2,FAM213A,TSPAN14	LSC,PWC,PWC,ZTC,PWC,LSC,PWC,PWC
chr28	40000001	40100001	1	chr28:40000001-40100001	NOT_FOUND	MGC
chr28	41800001	42000001	2	chr28:41800001-42000001	ADIRF,BMPR1A,GLUD1,SNCG	YHC,YHC
chr28	42800001	42900001	1	chr28:42800001-42900001	NOT_FOUND	PWC
chr28	44300001	44800001	14	chr28:44300001-44800001	ALOX5,FAM21A,MARCH8,MSMB,NCOA4,PARG,TIMM23	LSC,PWC,ZTC,YHC,LSC,WSC,ZTC,LSC,WSC,ZTC,LSC,WSC,ZTC,LSC
chr29	4200001	4300001	1	chr29:4200001-4300001	NOT_FOUND	WSC
chr29	5100001	5200001	1	chr29:5100001-5200001	NAALAD2,TRIM77	PWC
chr29	10300001	10400001	1	chr29:10300001-10400001	NOT_FOUND	YHC
chr29	10700001	11000001	3	chr29:10700001-11000001	MIR2285K-1	CDM,CDM,CDM
chr29	12500001	12600001	1	chr29:12500001-12600001	NOT_FOUND	MGC
chr29	13200001	13300001	1	chr29:13200001-13300001	NOT_FOUND	MGC
chr29	13500001	13700001	2	chr29:13500001-13700001	NOT_FOUND	YHC,YHC
chr29	14400001	14500001	1	chr29:14400001-14500001	NOT_FOUND	WSC
chr29	15600001	15700001	1	chr29:15600001-15700001	NOT_FOUND	ZTC
chr29	16600001	16700001	1	chr29:16600001-16700001	MIR708	ZTC
chr29	18600001	18700001	1	chr29:18600001-18700001	PAK1	CDM
chr29	26200001	26300001	1	chr29:26200001-26300001	PTPN5	ZTC
chr29	26900001	27000001	1	chr29:26900001-27000001	NOT_FOUND	NDC
chr29	27300001	27400001	1	chr29:27300001-27400001	NOT_FOUND	NDC
chr29	36000001	36100001	1	chr29:36000001-36100001	NOT_FOUND	MGC
chr29	38600001	38700001	1	chr29:38600001-38700001	PAG15	PWC
chr29	40700001	40800001	1	chr29:40700001-40800001	MIR2885	YHC
chr29	42500001	42600001	1	chr29:42500001-42600001	PLA2G16	LSC
chr29	43500001	43800001	5	chr29:43500001-43800001	ATG2A,CDC42BPG,EHD1,GPHA2,MAP4K2,MEN1,MIR192,MIR194-2,NRXN2,PPP2R5B,PYGM,RASGRP2,SF1	ZTC,WSC,ZTC,LSC,ZTC
chr29	44000001	44100001	1	chr29:44000001-44100001	CAPN1,MIR2407,SYVN1	LSC
chr29	46700001	46800001	1	chr29:46700001-46800001	GAL,MTL5,PPP6R3	NDC
chr29	50100001	50300001	2	chr29:50100001-50300001	H19,LSP1,MRPL23,TNNI2,TNNT3	ZTC,LSC
